# Supplementary material for: Dichloridobis{2-[(dimethyl­amino)­meth­yl]phen­yl}bis­{2-[(dimethyl­aza­nium­yl)meth­yl]phen­yl}di-μ-hydroxido-di-μ3-oxido-tetra­phenyl­tetra­tin(IV) dichloride deuterochloro­form deca­solvate
Source: Acta Crystallogr Sect E Struct Rep Online. 2011 Nov 30;67(Pt 12):m1890–1. doi: 10.1107/S1600536811048872 (PMC3238773; doi:10.1107/S1600536811048872)
Supplement: Supplementary file 1 [file e-67-m1890-sup1.cif]

##############################################################################
#                                                                            #
# This CIF contains the data in a paper accepted for publication in          #
# Acta Crystallographica Section E. It conforms to the requirements of       #
# Notes for Authors for Acta Crystallographica Section E, and has been       #
# peer reviewed under the auspices of the IUCr Commission on Journals.       #
#                                                                            #
# Full details of the Crystallographic Information File format               #
# are given in the paper "The Crystallographic Information File (CIF):       #
# a New Standard Archive File for Crystallography" by S. R. Hall, F. H.      #
# Allen and I. D. Brown [Acta Cryst. (1991), A47, 655-685].                  #
#                                                                            #
# The current version of the core CIF dictionary is obtainable from          #
# ftp://ftp.iucr.org/pub/cif_core.dic.                                       #
#                                                                            #
# Software is freely available for graphical display of the structure(s)     #
# in this CIF. For information consult the CIF software page                 #
# http://www.iucr.org/resources/cif/software.                                #
#                                                                            #
# This file may be used for bona fide research purposes within the           #
# scientific community so long as proper attribution is given to the journal # 
# article from which it was obtained.                                        #
#                                                                            #
##############################################################################
data_I
_audit_creation_method     SHELXL-97
_chemical_name_systematic
;
bis{2-[2-(dimethylazaniumyl)methyl]phenyl}-2\k<i>C</i>^1^,3\k<i>C</i>^1^-
bis{2-[(dimethylamino)methyl]phenyl}-1\k<i>C</i>^1^,4\k<i>C</i>^1^-
dichlorido-1\k<i>Cl</i>,4\k<i>Cl</i>-
di-\m-hydroxido-1:2\k^2^<i>O</i>:<i>O</i>;3:4\k^2^<i>O</i>:<i>O</i>-
di-\m~3~-oxido-1:2:3\k^3^<i>O</i>:<i>O</i>:<i>O</i>;2:3:4\k^3^<i>O</i>:
<i>O</i>:<i>O</i>-tetraphenyl-
1\k<i>C</i>^1^,2\k<i>C</i>^1^,3\k<i>C</i>^1^,4\k<i>C</i>^1^-tetratin(IV)
dichloride deuterochloroform decasolvate
;
_chemical_name_common
;
Dichloridobis{2-[(dimethylamino)methyl]phenyl}bis{2-
[(dimethylazaniumyl)methyl]phenyl}di-\m-hydroxido-di-\m~3~-oxido-
tetraphenyltetratin(IV) dichloride deuterochloroform decasolvate
;
_chemical_formula_moiety     'C60 H72 Cl2 N4 O4 Sn4 2+, 2(Cl -), 10(C D Cl3)'
_chemical_formula_sum     'C70 H72 Cl34 D10 N4 O4 Sn4'
_chemical_formula_iupac
         '[Sn4 (C6 H5)4 Cl2 O2 (O H)2 (C9 H13 N1)2 (C9 H12 N1)2] Cl2, 10C D Cl3'
_chemical_formula_weight     2733.56
_chemical_melting_point     '395(2)'
_symmetry_cell_setting     triclinic
_symmetry_space_group_name_H-M     'P -1'
_symmetry_space_group_name_Hall     '-P 1'
loop_
    _symmetry_equiv_pos_as_xyz
    'x, y, z'
    '-x, -y, -z'
_cell_length_a     11.9279(5)
_cell_length_b     15.4080(12)
_cell_length_c     15.9651(14)
_cell_angle_alpha     83.752(7)
_cell_angle_beta     68.178(4)
_cell_angle_gamma     76.339(5)
_cell_volume     2646.1(3)
_cell_formula_units_Z     1
_cell_measurement_reflns_used     51386
_cell_measurement_theta_min     1
_cell_measurement_theta_max     27.5
_cell_measurement_temperature     150.0(10)
_exptl_crystal_description     'block'
_exptl_crystal_colour     'colourless'
_exptl_crystal_size_max     0.28
_exptl_crystal_size_mid     0.26
_exptl_crystal_size_min     0.21
_exptl_crystal_density_diffrn     1.715
_exptl_crystal_density_meas     ?
_exptl_crystal_density_method     'not measured'
_exptl_crystal_F_000     1340
loop_
    _exptl_crystal_face_index_h
    _exptl_crystal_face_index_k
    _exptl_crystal_face_index_l
    _exptl_crystal_face_perp_dist
    0 0 -1 0.096
    0 0 1 0.104
    0 1 0 0.106
    0 -1 0 0.084
    -1 0 -1 0.063
    1 0 0 0.103
    -1 0 0 0.070
    1 0 1 0.125
_exptl_absorpt_coefficient_mu     1.835
_exptl_absorpt_correction_type     gaussian
_exptl_absorpt_process_details
;
(Coppens, 1970)
;
_exptl_absorpt_correction_T_min     0.758
_exptl_absorpt_correction_T_max     0.820
_diffrn_ambient_temperature     150.0(10)
_diffrn_radiation_type     MoK\a
_diffrn_radiation_wavelength     0.71073
_diffrn_radiation_source     'fine-focus sealed tube'
_diffrn_radiation_monochromator     graphite
_diffrn_measurement_device_type     'Bruker--Nonius KappaCCD area-detector'
_diffrn_measurement_method     '\f and \w scans to fill the Ewald sphere'
_diffrn_detector_area_resol_mean     9.091
_diffrn_reflns_number     51386
_diffrn_reflns_av_R_equivalents     0.0000
_diffrn_reflns_av_sigmaI/netI     0.0452
_diffrn_reflns_theta_min     1.88
_diffrn_reflns_theta_max     27.50
_diffrn_reflns_theta_full     27.50
_diffrn_measured_fraction_theta_max     0.991
_diffrn_measured_fraction_theta_full     0.991
_diffrn_reflns_limit_h_min     -14
_diffrn_reflns_limit_h_max     15
_diffrn_reflns_limit_k_min     -19
_diffrn_reflns_limit_k_max     20
_diffrn_reflns_limit_l_min     0
_diffrn_reflns_limit_l_max     20
_diffrn_standards_number     0
_diffrn_standards_interval_count     ?
_diffrn_standards_interval_time     ?
_diffrn_standards_decay_%     ?
_refine_special_details
;
 Refinement of F^2^ against ALL reflections.  The weighted R-factor wR and
 goodness of fit S are based on F^2^, conventional R-factors R are based
 on F, with F set to zero for negative F^2^. The threshold expression of
 F^2^ > 2sigma(F^2^) is used only for calculating R-factors(gt) etc. and is
 not relevant to the choice of reflections for refinement.  R-factors based
 on F^2^ are statistically about twice as large as those based on F, and R-
 factors based on ALL data will be even larger.
;
_reflns_number_total     12052
_reflns_number_gt     9459
_reflns_threshold_expression     I>2sigma(I)
_refine_ls_structure_factor_coef     Fsqd
_refine_ls_matrix_type     full
_refine_ls_R_factor_all     0.0754
_refine_ls_R_factor_gt     0.0537
_refine_ls_wR_factor_gt     0.1301
_refine_ls_wR_factor_ref     0.1458
_refine_ls_goodness_of_fit_ref     1.075
_refine_ls_restrained_S_all     1.075
_refine_ls_number_reflns     12052
_refine_ls_number_parameters     598
_refine_ls_number_restraints     12
_refine_ls_hydrogen_treatment     constr
_refine_ls_weighting_scheme     calc
_refine_ls_weighting_details
        'calc w=1/[\s^2^(Fo^2^)+(0.0647P)^2^+12.7718P] where P=(Fo^2^+2Fc^2^)/3'
_atom_sites_solution_hydrogens     geom
_atom_sites_solution_primary     direct
_atom_sites_solution_secondary     difmap
_refine_ls_shift/su_max     0.001
_refine_ls_shift/su_mean     0.000
_refine_diff_density_max     1.947
_refine_diff_density_min     -1.146
_refine_ls_extinction_method     none
_refine_ls_extinction_coef     ?
loop_
    _atom_type_symbol
    _atom_type_description
    _atom_type_scat_dispersion_real
    _atom_type_scat_dispersion_imag
    _atom_type_scat_source
    'C' 'C' 0.0033 0.0016
                         'International Tables Vol C Tables 4.2.6.8 and 6.1.1.4'
    'H' 'H' 0.0000 0.0000
                         'International Tables Vol C Tables 4.2.6.8 and 6.1.1.4'
    'D' 'H' 0.0000 0.0000
                         'International Tables Vol C Tables 4.2.6.8 and 6.1.1.4'
    'O' 'O' 0.0106 0.0060
                         'International Tables Vol C Tables 4.2.6.8 and 6.1.1.4'
    'N' 'N' 0.0061 0.0033
                         'International Tables Vol C Tables 4.2.6.8 and 6.1.1.4'
    'Cl' 'Cl' 0.1484 0.1585
                         'International Tables Vol C Tables 4.2.6.8 and 6.1.1.4'
    'Sn' 'Sn' -0.6537 1.4246
                         'International Tables Vol C Tables 4.2.6.8 and 6.1.1.4'
_computing_data_collection
                    'COLLECT (Hooft, 1998) and DENZO (Otwinowski & Minor, 1997)'
_computing_cell_refinement
                    'COLLECT (Hooft, 1998) and DENZO (Otwinowski & Minor, 1997)'
_computing_data_reduction
                    'COLLECT (Hooft, 1998) and DENZO (Otwinowski & Minor, 1997)'
_computing_structure_solution     'SHELXS97 (Sheldrick, 2008)'
_computing_structure_refinement     'SHELXL97 (Sheldrick, 2008)'
_computing_molecular_graphics     'PLATON (Spek, 2009)'
_computing_publication_material     'SHELXL97 (Sheldrick, 2008)'
loop_
    _atom_site_type_symbol
    _atom_site_label
    _atom_site_fract_x
    _atom_site_fract_y
    _atom_site_fract_z
    _atom_site_U_iso_or_equiv
    _atom_site_adp_type
    _atom_site_calc_flag
    _atom_site_refinement_flags
    _atom_site_occupancy
    _atom_site_symmetry_multiplicity
    _atom_site_disorder_assembly
    _atom_site_disorder_group
    Sn Sn1 0.95841(3) 0.92734(2) 0.08172(2) 0.01807(9) Uani d . 1 1 . .
    Sn Sn2 1.05036(3) 0.81140(2) -0.10648(2) 0.01954(9) Uani d . 1 1 . .
    Cl Cl2 0.90846(13) 0.65544(9) 0.18634(10) 0.0339(3) Uani d . 1 1 . .
    Cl Cl1 1.09431(12) 0.89042(9) -0.26447(8) 0.0299(3) Uani d . 1 1 . .
    O O2 0.9965(3) 0.7941(2) 0.0363(2) 0.0231(7) Uani d . 1 1 . .
    H H2 0.9909 0.7414 0.0705 0.035 Uiso calc . 1 1 . .
    O O1 0.9676(3) 1.0635(2) 0.0551(2) 0.0197(7) Uani d . 1 1 . .
    C C17 0.8196(5) 0.7435(3) -0.0818(4) 0.0262(11) Uani d . 1 1 . .
    N N1 0.8708(5) 0.7981(3) 0.3231(3) 0.0329(10) Uani d . 1 1 . .
    H H1 0.8901 0.7755 0.2679 0.039 Uiso calc . 1 1 . .
    N N2 1.0295(4) 0.6531(3) -0.1091(3) 0.0262(9) Uani d . 1 1 . .
    C C6 1.2090(5) 0.8765(3) 0.0998(4) 0.0257(11) Uani d . 1 1 . .
    H H6 1.2325 0.8850 0.0376 0.031 Uiso calc R 1 1 . .
    C C21 0.7933(5) 0.9018(4) -0.1142(4) 0.0305(12) Uani d . 1 1 . .
    H H21 0.8256 0.9531 -0.1293 0.037 Uiso calc R 1 1 . .
    C C24 1.1034(5) 0.5831(4) -0.0692(4) 0.0317(12) Uani d . 1 1 . .
    H H24A 1.1897 0.5821 -0.1010 0.048 Uiso calc R 1 1 . .
    H H24B 1.0868 0.5262 -0.0735 0.048 Uiso calc R 1 1 . .
    H H24C 1.0821 0.5956 -0.0068 0.048 Uiso calc R 1 1 . .
    C C1 1.0852(5) 0.8880(3) 0.1516(4) 0.0230(10) Uani d . 1 1 . .
    C C25 1.2430(4) 0.7559(3) -0.1350(4) 0.0232(10) Uani d . 1 1 . .
    C C10 0.7635(4) 0.9427(3) 0.1424(3) 0.0238(10) Uani d . 1 1 . .
    C C16 0.8670(5) 0.8216(3) -0.1023(4) 0.0246(10) Uani d . 1 1 . .
    C C2 1.0492(5) 0.8764(4) 0.2462(4) 0.0267(11) Uani d . 1 1 . .
    C C30 1.2839(5) 0.7242(4) -0.0643(4) 0.0285(11) Uani d . 1 1 . .
    H H30 1.2272 0.7265 -0.0055 0.034 Uiso calc R 1 1 . .
    C C3 1.1427(5) 0.8541(4) 0.2844(4) 0.0325(12) Uani d . 1 1 . .
    H H3 1.1204 0.8475 0.3467 0.039 Uiso calc R 1 1 . .
    C C27 1.4542(5) 0.7151(4) -0.2384(4) 0.0353(13) Uani d . 1 1 . .
    H H27 1.5114 0.7126 -0.2971 0.042 Uiso calc R 1 1 . .
    C C5 1.2996(5) 0.8526(4) 0.1379(4) 0.0331(12) Uani d . 1 1 . .
    H H5 1.3828 0.8437 0.1016 0.040 Uiso calc R 1 1 . .
    C C29 1.4068(5) 0.6895(4) -0.0799(4) 0.0337(12) Uani d . 1 1 . .
    H H29 1.4329 0.6692 -0.0318 0.040 Uiso calc R 1 1 . .
    C C22 0.8976(5) 0.6565(4) -0.0624(4) 0.0289(11) Uani d . 1 1 . .
    H H22A 0.8800 0.6498 0.0021 0.035 Uiso calc R 1 1 . .
    H H22B 0.8757 0.6071 -0.0812 0.035 Uiso calc R 1 1 . .
    C C26 1.3293(5) 0.7499(4) -0.2228(4) 0.0318(12) Uani d . 1 1 . .
    H H26 1.3035 0.7693 -0.2712 0.038 Uiso calc R 1 1 . .
    C C15 0.7063(5) 0.8753(4) 0.1408(4) 0.0316(12) Uani d . 1 1 . .
    H H15 0.7531 0.8228 0.1111 0.038 Uiso calc R 1 1 . .
    C C7 0.9177(5) 0.8830(4) 0.3073(4) 0.0314(12) Uani d . 1 1 . .
    H H7A 0.8659 0.9279 0.2823 0.038 Uiso calc R 1 1 . .
    H H7B 0.9081 0.9039 0.3652 0.038 Uiso calc R 1 1 . .
    C C18 0.6992(5) 0.7496(4) -0.0742(4) 0.0340(13) Uani d . 1 1 . .
    H H18 0.6671 0.6983 -0.0615 0.041 Uiso calc R 1 1 . .
    C C23 1.0672(6) 0.6345(4) -0.2063(4) 0.0354(13) Uani d . 1 1 . .
    H H23A 1.1539 0.6329 -0.2359 0.053 Uiso calc R 1 1 . .
    H H23B 1.0214 0.6808 -0.2336 0.053 Uiso calc R 1 1 . .
    H H23C 1.0505 0.5779 -0.2122 0.053 Uiso calc R 1 1 . .
    C C4 1.2641(6) 0.8420(4) 0.2317(4) 0.0352(13) Uani d . 1 1 . .
    H H4 1.3239 0.8267 0.2580 0.042 Uiso calc R 1 1 . .
    C C28 1.4927(5) 0.6847(4) -0.1682(5) 0.0374(14) Uani d . 1 1 . .
    H H28 1.5759 0.6609 -0.1789 0.045 Uiso calc R 1 1 . .
    C C19 0.6255(5) 0.8298(4) -0.0850(5) 0.0388(14) Uani d . 1 1 . .
    H H19 0.5444 0.8326 -0.0798 0.047 Uiso calc R 1 1 . .
    C C20 0.6726(6) 0.9066(4) -0.1038(5) 0.0397(14) Uani d . 1 1 . .
    H H20 0.6224 0.9615 -0.1093 0.048 Uiso calc R 1 1 . .
    C C14 0.5783(5) 0.8856(4) 0.1835(4) 0.0352(13) Uani d . 1 1 . .
    H H14 0.5403 0.8397 0.1824 0.042 Uiso calc R 1 1 . .
    C C11 0.6917(5) 1.0208(4) 0.1856(4) 0.0354(14) Uani d . 1 1 . .
    H H11 0.7292 1.0671 0.1863 0.042 Uiso calc R 1 1 . .
    C C13 0.5093(5) 0.9624(4) 0.2265(5) 0.0415(15) Uani d . 1 1 . .
    H H13 0.4244 0.9686 0.2551 0.050 Uiso calc R 1 1 . .
    C C9 0.7376(6) 0.8137(5) 0.3664(5) 0.0482(17) Uani d . 1 1 . .
    H H9A 0.6998 0.8582 0.3325 0.072 Uiso calc R 1 1 . .
    H H9B 0.7140 0.8340 0.4266 0.072 Uiso calc R 1 1 . .
    H H9C 0.7108 0.7591 0.3689 0.072 Uiso calc R 1 1 . .
    C C12 0.5639(6) 1.0314(4) 0.2281(6) 0.0514(19) Uani d . 1 1 . .
    H H12 0.5163 1.0841 0.2570 0.062 Uiso calc R 1 1 . .
    C C8 0.9315(7) 0.7289(5) 0.3745(5) 0.0475(17) Uani d . 1 1 . .
    H H8A 1.0196 0.7192 0.3448 0.071 Uiso calc R 1 1 . .
    H H8B 0.9051 0.6741 0.3771 0.071 Uiso calc R 1 1 . .
    H H8C 0.9089 0.7489 0.4346 0.071 Uiso calc R 1 1 . .
    C C50 1.2065(7) 0.5493(5) 0.1665(7) 0.058(2) Uani d . 1 1 . .
    D D50 1.1290 0.5764 0.1569 0.070 Uiso calc R 1 1 . .
    Cl Cl51 1.3126(2) 0.50334(13) 0.06538(15) 0.0599(5) Uani d . 1 1 . .
    Cl Cl52 1.1760(2) 0.46445(16) 0.25107(16) 0.0680(6) Uani d . 1 1 . .
    Cl Cl53 1.2564(3) 0.6331(2) 0.1980(3) 0.1126(13) Uani d . 1 1 . .
    C C60 0.3786(6) 0.4030(5) 0.7682(5) 0.0476(16) Uani d . 1 1 . .
    D D60 0.2932 0.4094 0.7718 0.057 Uiso calc R 1 1 . .
    Cl Cl61 0.3904(2) 0.35616(16) 0.87085(14) 0.0653(5) Uani d . 1 1 . .
    Cl Cl62 0.4761(2) 0.33095(14) 0.68003(14) 0.0679(6) Uani d . 1 1 . .
    Cl Cl63 0.4152(2) 0.50854(13) 0.74811(19) 0.0746(7) Uani d . 1 1 . .
    C C70A 1.141(4) 0.165(3) 0.361(3) 0.089(13) Uani d PU 0.37(2) 1 A 1
    D D70A 1.1293 0.1533 0.3064 0.107 Uiso calc PR 0.37(2) 1 A 1
    Cl Cl75 0.992(2) 0.2562(10) 0.4102(13) 0.093(5) Uani d P 0.37(2) 1 A 1
    Cl Cl74 1.217(2) 0.2208(11) 0.3248(8) 0.107(5) Uani d P 0.37(2) 1 A 1
    Cl Cl76 1.1541(16) 0.0616(7) 0.4047(10) 0.094(4) Uani d P 0.37(2) 1 A 1
    C C70 1.0976(12) 0.1618(10) 0.3631(8) 0.038(3) Uani d P 0.63(2) 1 A 2
    D D70 1.0899 0.1513 0.3063 0.045 Uiso calc PR 0.63(2) 1 A 2
    Cl Cl71 0.9801(12) 0.2362(10) 0.4232(8) 0.141(5) Uani d P 0.63(2) 1 A 2
    Cl Cl72 1.2500(6) 0.1749(11) 0.3461(8) 0.137(5) Uani d P 0.63(2) 1 A 2
    Cl Cl73 1.0761(16) 0.0688(5) 0.4391(7) 0.119(4) Uani d P 0.63(2) 1 A 2
    C C80 0.670(3) 0.167(2) 0.4596(17) 0.049(8) Uani d P 0.40(2) 1 B 1
    D D80 0.7492 0.1555 0.4089 0.059 Uiso calc PR 0.40(2) 1 B 1
    Cl Cl81 0.619(2) 0.2718(12) 0.4575(9) 0.108(5) Uani d P 0.40(2) 1 B 1
    Cl Cl82 0.7067(8) 0.1475(7) 0.5587(5) 0.066(3) Uani d P 0.40(2) 1 B 1
    Cl Cl83 0.5908(14) 0.0680(14) 0.4646(18) 0.133(7) Uani d P 0.40(2) 1 B 1
    C C80A 0.652(3) 0.1390(16) 0.4638(19) 0.064(7) Uani d PU 0.60(2) 1 B 2
    D D80A 0.7375 0.1329 0.4210 0.077 Uiso calc PR 0.60(2) 1 B 2
    Cl Cl84 0.5572(11) 0.2548(6) 0.4667(4) 0.095(3) Uani d P 0.60(2) 1 B 2
    Cl Cl86 0.6429(19) 0.1145(11) 0.5677(6) 0.159(7) Uani d P 0.60(2) 1 B 2
    Cl Cl85 0.5654(14) 0.0996(8) 0.4272(7) 0.143(4) Uani d P 0.60(2) 1 B 2
    C C90 0.7388(15) 0.4945(8) 0.5226(12) 0.124(5) Uani d . 1 1 . .
    D D90 0.6980 0.4604 0.5763 0.148 Uiso calc R 1 1 . .
    Cl Cl91 0.7081(5) 0.6026(3) 0.5531(3) 0.169(2) Uani d . 1 1 . .
    Cl Cl92 0.9047(7) 0.4615(5) 0.4986(5) 0.220(3) Uani d . 1 1 . .
    Cl Cl93 0.6965(8) 0.4755(5) 0.4449(6) 0.226(3) Uani d . 1 1 . .
loop_
    _atom_site_aniso_label
    _atom_site_aniso_U_11
    _atom_site_aniso_U_22
    _atom_site_aniso_U_33
    _atom_site_aniso_U_12
    _atom_site_aniso_U_13
    _atom_site_aniso_U_23
    Sn1 0.01544(16) 0.02144(17) 0.01780(16) -0.00579(12) -0.00581(12)
                                                                     0.00129(12)
    Sn2 0.01716(17) 0.02137(17) 0.02117(17) -0.00468(12) -0.00731(13)
                                                                    -0.00201(13)
    Cl2 0.0337(7) 0.0332(7) 0.0328(7) -0.0078(6) -0.0101(6) 0.0028(6)
    Cl1 0.0285(6) 0.0367(7) 0.0217(6) -0.0045(5) -0.0079(5) 0.0009(5)
    O2 0.0244(18) 0.0201(17) 0.0257(18) -0.0057(14) -0.0100(15) 0.0023(14)
    O1 0.0223(17) 0.0207(16) 0.0160(15) -0.0067(13) -0.0057(13) 0.0001(12)
    C17 0.026(3) 0.025(3) 0.030(3) -0.006(2) -0.011(2) -0.005(2)
    N1 0.037(3) 0.040(3) 0.024(2) -0.013(2) -0.011(2) 0.002(2)
    N2 0.029(2) 0.024(2) 0.028(2) -0.0054(18) -0.0125(19) -0.0030(18)
    C6 0.029(3) 0.028(3) 0.021(2) -0.009(2) -0.007(2) -0.003(2)
    C21 0.031(3) 0.028(3) 0.039(3) -0.009(2) -0.018(2) -0.001(2)
    C24 0.029(3) 0.024(3) 0.044(3) -0.007(2) -0.014(3) 0.001(2)
    C1 0.025(2) 0.022(2) 0.028(3) -0.0080(19) -0.013(2) -0.002(2)
    C25 0.018(2) 0.023(2) 0.031(3) -0.0039(18) -0.010(2) -0.003(2)
    C10 0.016(2) 0.028(3) 0.024(2) -0.0062(19) -0.0041(19) 0.006(2)
    C16 0.022(2) 0.027(3) 0.027(3) -0.008(2) -0.011(2) 0.000(2)
    C2 0.027(3) 0.027(3) 0.030(3) -0.008(2) -0.014(2) 0.001(2)
    C30 0.027(3) 0.032(3) 0.028(3) -0.010(2) -0.010(2) 0.001(2)
    C3 0.034(3) 0.042(3) 0.026(3) -0.010(2) -0.016(2) 0.002(2)
    C27 0.024(3) 0.038(3) 0.037(3) -0.006(2) -0.001(2) -0.008(3)
    C5 0.021(3) 0.034(3) 0.043(3) -0.005(2) -0.010(2) -0.004(2)
    C29 0.027(3) 0.038(3) 0.038(3) -0.003(2) -0.017(2) 0.001(2)
    C22 0.028(3) 0.024(3) 0.041(3) -0.009(2) -0.017(2) 0.002(2)
    C26 0.024(3) 0.034(3) 0.033(3) 0.000(2) -0.009(2) -0.004(2)
    C15 0.020(3) 0.031(3) 0.042(3) -0.005(2) -0.009(2) -0.006(2)
    C7 0.032(3) 0.038(3) 0.026(3) -0.008(2) -0.012(2) 0.000(2)
    C18 0.031(3) 0.034(3) 0.046(3) -0.016(2) -0.020(3) 0.002(3)
    C23 0.043(3) 0.036(3) 0.027(3) -0.007(3) -0.011(3) -0.007(2)
    C4 0.035(3) 0.040(3) 0.039(3) -0.009(3) -0.024(3) 0.003(3)
    C28 0.020(3) 0.039(3) 0.052(4) -0.001(2) -0.014(3) -0.009(3)
    C19 0.025(3) 0.039(3) 0.061(4) -0.009(2) -0.022(3) -0.005(3)
    C20 0.029(3) 0.031(3) 0.062(4) -0.002(2) -0.023(3) -0.003(3)
    C14 0.022(3) 0.036(3) 0.048(4) -0.010(2) -0.009(3) -0.005(3)
    C11 0.019(3) 0.029(3) 0.051(4) -0.010(2) 0.000(2) -0.010(3)
    C13 0.017(3) 0.046(4) 0.053(4) -0.009(2) -0.004(3) 0.007(3)
    C9 0.042(4) 0.059(4) 0.041(4) -0.021(3) -0.005(3) -0.003(3)
    C12 0.026(3) 0.033(3) 0.083(5) 0.002(3) -0.007(3) -0.019(3)
    C8 0.063(5) 0.046(4) 0.042(4) -0.023(3) -0.025(3) 0.018(3)
    C50 0.038(4) 0.038(4) 0.104(7) -0.004(3) -0.033(4) -0.007(4)
    Cl51 0.0641(12) 0.0436(9) 0.0749(13) -0.0156(9) -0.0282(10) 0.0075(9)
    Cl52 0.0540(11) 0.0742(14) 0.0687(13) -0.0092(10) -0.0166(10) -0.0027(11)
    Cl53 0.0833(18) 0.0798(17) 0.175(3) -0.0312(14) -0.0204(19) -0.066(2)
    C60 0.037(3) 0.050(4) 0.050(4) -0.011(3) -0.005(3) -0.011(3)
    Cl61 0.0648(13) 0.0799(14) 0.0492(11) -0.0178(11) -0.0140(9) -0.0108(10)
    Cl62 0.0832(15) 0.0562(11) 0.0487(11) -0.0074(10) -0.0056(10) -0.0183(9)
    Cl63 0.0578(12) 0.0408(10) 0.1034(18) -0.0133(9) 0.0011(12) -0.0153(11)
    C70A 0.093(16) 0.078(15) 0.087(15) -0.010(10) -0.025(10) -0.005(9)
    Cl75 0.126(11) 0.062(5) 0.080(7) 0.011(5) -0.045(6) 0.001(5)
    Cl74 0.154(12) 0.120(9) 0.094(6) -0.090(9) -0.070(7) 0.038(6)
    Cl76 0.111(9) 0.056(4) 0.092(7) 0.001(5) -0.026(6) 0.014(4)
    C70 0.030(6) 0.060(7) 0.031(5) -0.006(5) -0.020(5) -0.008(5)
    Cl71 0.118(7) 0.197(10) 0.107(6) 0.084(7) -0.083(6) -0.105(7)
    Cl72 0.062(3) 0.223(11) 0.115(7) 0.007(5) -0.024(3) -0.065(7)
    Cl73 0.184(11) 0.089(4) 0.092(5) -0.005(5) -0.074(7) -0.001(3)
    C80 0.066(18) 0.051(16) 0.016(8) 0.006(13) -0.008(9) -0.005(9)
    Cl81 0.088(9) 0.144(9) 0.064(5) 0.038(8) -0.020(6) -0.048(5)
    Cl82 0.059(5) 0.094(5) 0.045(3) 0.008(3) -0.032(3) -0.010(3)
    Cl83 0.118(8) 0.109(11) 0.156(16) -0.028(8) -0.019(9) -0.043(10)
    C80A 0.047(8) 0.064(11) 0.063(9) 0.003(7) -0.007(6) -0.004(7)
    Cl84 0.078(5) 0.121(5) 0.049(2) 0.027(4) -0.008(3) -0.013(3)
    Cl86 0.177(13) 0.175(10) 0.097(5) 0.037(10) -0.063(6) 0.006(5)
    Cl85 0.143(8) 0.132(7) 0.107(6) -0.035(6) -0.002(5) 0.041(5)
    C90 0.134(13) 0.068(7) 0.140(13) -0.014(8) -0.024(10) 0.014(8)
    Cl91 0.195(5) 0.098(3) 0.116(3) 0.013(3) 0.028(3) 0.004(2)
    Cl92 0.197(6) 0.222(7) 0.193(6) 0.037(5) -0.058(5) -0.032(5)
    Cl93 0.252(8) 0.238(8) 0.219(7) -0.082(6) -0.102(7) -0.001(6)
_geom_special_details
;
 All esds (except the esd in the dihedral angle between two l.s. planes)
 are estimated using the full covariance matrix.  The cell esds are taken
 into account individually in the estimation of esds in distances, angles
 and torsion angles; correlations between esds in cell parameters are only
 used when they are defined by crystal symmetry.  An approximate (isotropic)
 treatment of cell esds is used for estimating esds involving l.s. planes.
;
loop_
    _geom_bond_atom_site_label_1
    _geom_bond_atom_site_label_2
    _geom_bond_site_symmetry_2
    _geom_bond_distance
    _geom_bond_publ_flag
    Sn1 O1 2_775 2.031(3) ?
    Sn1 O1 . 2.115(3) ?
    Sn1 C10 . 2.125(5) ?
    Sn1 C1 . 2.139(5) ?
    Sn1 O2 . 2.142(3) ?
    Sn1 Sn1 2_775 3.2649(7) ?
    Sn2 O1 2_775 2.110(3) ?
    Sn2 O2 . 2.130(4) ?
    Sn2 C16 . 2.132(5) ?
    Sn2 C25 . 2.144(5) ?
    Sn2 N2 . 2.517(4) ?
    Sn2 Cl1 . 2.6017(13) ?
    O2 H2 . 0.9300 ?
    O1 Sn1 2_775 2.031(3) ?
    O1 Sn2 2_775 2.110(3) ?
    C17 C18 . 1.377(8) ?
    C17 C16 . 1.404(7) ?
    C17 C22 . 1.515(7) ?
    N1 C9 . 1.448(8) ?
    N1 C8 . 1.490(8) ?
    N1 C7 . 1.502(8) ?
    N1 H1 . 0.9100 ?
    N2 C22 . 1.460(7) ?
    N2 C24 . 1.472(7) ?
    N2 C23 . 1.486(7) ?
    C6 C1 . 1.377(7) ?
    C6 C5 . 1.387(8) ?
    C6 H6 . 0.9300 ?
    C21 C20 . 1.371(8) ?
    C21 C16 . 1.377(8) ?
    C21 H21 . 0.9300 ?
    C24 H24A . 0.9600 ?
    C24 H24B . 0.9600 ?
    C24 H24C . 0.9600 ?
    C1 C2 . 1.411(7) ?
    C25 C30 . 1.388(8) ?
    C25 C26 . 1.395(8) ?
    C10 C15 . 1.376(7) ?
    C10 C11 . 1.383(8) ?
    C2 C3 . 1.418(8) ?
    C2 C7 . 1.494(8) ?
    C30 C29 . 1.373(8) ?
    C30 H30 . 0.9300 ?
    C3 C4 . 1.356(9) ?
    C3 H3 . 0.9300 ?
    C27 C28 . 1.363(9) ?
    C27 C26 . 1.394(8) ?
    C27 H27 . 0.9300 ?
    C5 C4 . 1.398(9) ?
    C5 H5 . 0.9300 ?
    C29 C28 . 1.398(9) ?
    C29 H29 . 0.9300 ?
    C22 H22A . 0.9700 ?
    C22 H22B . 0.9700 ?
    C26 H26 . 0.9300 ?
    C15 C14 . 1.400(8) ?
    C15 H15 . 0.9300 ?
    C7 H7A . 0.9700 ?
    C7 H7B . 0.9700 ?
    C18 C19 . 1.372(9) ?
    C18 H18 . 0.9300 ?
    C23 H23A . 0.9600 ?
    C23 H23B . 0.9600 ?
    C23 H23C . 0.9600 ?
    C4 H4 . 0.9300 ?
    C28 H28 . 0.9300 ?
    C19 C20 . 1.385(9) ?
    C19 H19 . 0.9300 ?
    C20 H20 . 0.9300 ?
    C14 C13 . 1.359(9) ?
    C14 H14 . 0.9300 ?
    C11 C12 . 1.396(8) ?
    C11 H11 . 0.9300 ?
    C13 C12 . 1.377(9) ?
    C13 H13 . 0.9300 ?
    C9 H9A . 0.9600 ?
    C9 H9B . 0.9600 ?
    C9 H9C . 0.9600 ?
    C12 H12 . 0.9300 ?
    C8 H8A . 0.9600 ?
    C8 H8B . 0.9600 ?
    C8 H8C . 0.9600 ?
    C50 Cl53 . 1.732(8) ?
    C50 Cl51 . 1.737(9) ?
    C50 Cl52 . 1.772(9) ?
    C50 D50 . 0.9800 ?
    C60 Cl63 . 1.748(7) ?
    C60 Cl62 . 1.754(7) ?
    C60 Cl61 . 1.759(8) ?
    C60 D60 . 0.9800 ?
    C70A Cl74 . 1.32(5) ?
    C70A Cl76 . 1.67(4) ?
    C70A Cl75 . 1.94(5) ?
    C70A D70A . 0.9800 ?
    Cl75 Cl74 . 2.47(3) ?
    C70 Cl71 . 1.636(17) ?
    C70 Cl73 . 1.776(17) ?
    C70 Cl72 . 1.793(14) ?
    C70 D70 . 0.9800 ?
    C80 Cl81 . 1.58(3) ?
    C80 Cl82 . 1.77(3) ?
    C80 Cl83 . 1.96(4) ?
    C80 D80 . 0.9800 ?
    C80A Cl85 . 1.61(3) ?
    C80A Cl86 . 1.63(3) ?
    C80A Cl84 . 1.87(3) ?
    C80A D80A . 0.9800 ?
    C90 Cl93 . 1.579(18) ?
    C90 Cl91 . 1.704(14) ?
    C90 Cl92 . 1.824(17) ?
    C90 D90 . 0.9800 ?
loop_
    _geom_angle_atom_site_label_1
    _geom_angle_atom_site_label_2
    _geom_angle_atom_site_label_3
    _geom_angle_site_symmetry_1
    _geom_angle_site_symmetry_3
    _geom_angle
    _geom_angle_publ_flag
    O1 Sn1 O1 2_775 . 76.15(14) ?
    O1 Sn1 C10 2_775 . 117.58(17) ?
    O1 Sn1 C10 . . 98.97(17) ?
    O1 Sn1 C1 2_775 . 116.88(17) ?
    O1 Sn1 C1 . . 99.62(16) ?
    C10 Sn1 C1 . . 125.1(2) ?
    O1 Sn1 O2 2_775 . 74.63(13) ?
    O1 Sn1 O2 . . 150.66(13) ?
    C10 Sn1 O2 . . 96.77(17) ?
    C1 Sn1 O2 . . 91.22(16) ?
    O1 Sn1 Sn1 2_775 2_775 38.98(9) ?
    O1 Sn1 Sn1 . 2_775 37.17(9) ?
    C10 Sn1 Sn1 . 2_775 112.90(14) ?
    C1 Sn1 Sn1 . 2_775 112.93(14) ?
    O2 Sn1 Sn1 . 2_775 113.57(10) ?
    O1 Sn2 O2 2_775 . 73.31(13) ?
    O1 Sn2 C16 2_775 . 100.53(17) ?
    O2 Sn2 C16 . . 92.56(17) ?
    O1 Sn2 C25 2_775 . 100.96(16) ?
    O2 Sn2 C25 . . 95.58(17) ?
    C16 Sn2 C25 . . 158.41(19) ?
    O1 Sn2 N2 2_775 . 159.45(14) ?
    O2 Sn2 N2 . . 86.82(14) ?
    C16 Sn2 N2 . . 74.65(17) ?
    C25 Sn2 N2 . . 85.85(17) ?
    O1 Sn2 Cl1 2_775 . 87.05(9) ?
    O2 Sn2 Cl1 . . 159.94(10) ?
    C16 Sn2 Cl1 . . 86.94(15) ?
    C25 Sn2 Cl1 . . 92.07(15) ?
    N2 Sn2 Cl1 . . 112.25(11) ?
    Sn2 O2 Sn1 . . 103.23(14) ?
    Sn2 O2 H2 . . 128.4 ?
    Sn1 O2 H2 . . 128.4 ?
    Sn1 O1 Sn2 2_775 2_775 107.90(15) ?
    Sn1 O1 Sn1 2_775 . 103.85(14) ?
    Sn2 O1 Sn1 2_775 . 147.88(17) ?
    C18 C17 C16 . . 118.4(5) ?
    C18 C17 C22 . . 121.4(5) ?
    C16 C17 C22 . . 120.0(5) ?
    C9 N1 C8 . . 110.4(5) ?
    C9 N1 C7 . . 112.3(5) ?
    C8 N1 C7 . . 112.7(5) ?
    C9 N1 H1 . . 107.0 ?
    C8 N1 H1 . . 107.0 ?
    C7 N1 H1 . . 107.0 ?
    C22 N2 C24 . . 111.0(4) ?
    C22 N2 C23 . . 110.8(4) ?
    C24 N2 C23 . . 108.6(4) ?
    C22 N2 Sn2 . . 104.1(3) ?
    C24 N2 Sn2 . . 117.3(3) ?
    C23 N2 Sn2 . . 104.8(3) ?
    C1 C6 C5 . . 121.8(5) ?
    C1 C6 H6 . . 119.1 ?
    C5 C6 H6 . . 119.1 ?
    C20 C21 C16 . . 120.5(5) ?
    C20 C21 H21 . . 119.7 ?
    C16 C21 H21 . . 119.7 ?
    N2 C24 H24A . . 109.5 ?
    N2 C24 H24B . . 109.5 ?
    H24A C24 H24B . . 109.5 ?
    N2 C24 H24C . . 109.5 ?
    H24A C24 H24C . . 109.5 ?
    H24B C24 H24C . . 109.5 ?
    C6 C1 C2 . . 119.2(5) ?
    C6 C1 Sn1 . . 116.7(4) ?
    C2 C1 Sn1 . . 124.1(4) ?
    C30 C25 C26 . . 118.4(5) ?
    C30 C25 Sn2 . . 119.4(4) ?
    C26 C25 Sn2 . . 122.1(4) ?
    C15 C10 C11 . . 118.7(5) ?
    C15 C10 Sn1 . . 121.1(4) ?
    C11 C10 Sn1 . . 120.1(4) ?
    C21 C16 C17 . . 120.0(5) ?
    C21 C16 Sn2 . . 122.4(4) ?
    C17 C16 Sn2 . . 117.6(4) ?
    C1 C2 C3 . . 118.4(5) ?
    C1 C2 C7 . . 122.9(5) ?
    C3 C2 C7 . . 118.6(5) ?
    C29 C30 C25 . . 121.0(5) ?
    C29 C30 H30 . . 119.5 ?
    C25 C30 H30 . . 119.5 ?
    C4 C3 C2 . . 121.2(5) ?
    C4 C3 H3 . . 119.4 ?
    C2 C3 H3 . . 119.4 ?
    C28 C27 C26 . . 120.3(6) ?
    C28 C27 H27 . . 119.9 ?
    C26 C27 H27 . . 119.9 ?
    C6 C5 C4 . . 119.1(5) ?
    C6 C5 H5 . . 120.5 ?
    C4 C5 H5 . . 120.5 ?
    C30 C29 C28 . . 120.0(6) ?
    C30 C29 H29 . . 120.0 ?
    C28 C29 H29 . . 120.0 ?
    N2 C22 C17 . . 111.9(4) ?
    N2 C22 H22A . . 109.2 ?
    C17 C22 H22A . . 109.2 ?
    N2 C22 H22B . . 109.2 ?
    C17 C22 H22B . . 109.2 ?
    H22A C22 H22B . . 107.9 ?
    C27 C26 C25 . . 120.4(6) ?
    C27 C26 H26 . . 119.8 ?
    C25 C26 H26 . . 119.8 ?
    C10 C15 C14 . . 120.4(5) ?
    C10 C15 H15 . . 119.8 ?
    C14 C15 H15 . . 119.8 ?
    C2 C7 N1 . . 115.8(5) ?
    C2 C7 H7A . . 108.3 ?
    N1 C7 H7A . . 108.3 ?
    C2 C7 H7B . . 108.3 ?
    N1 C7 H7B . . 108.3 ?
    H7A C7 H7B . . 107.4 ?
    C19 C18 C17 . . 121.5(5) ?
    C19 C18 H18 . . 119.3 ?
    C17 C18 H18 . . 119.3 ?
    N2 C23 H23A . . 109.5 ?
    N2 C23 H23B . . 109.5 ?
    H23A C23 H23B . . 109.5 ?
    N2 C23 H23C . . 109.5 ?
    H23A C23 H23C . . 109.5 ?
    H23B C23 H23C . . 109.5 ?
    C3 C4 C5 . . 120.3(5) ?
    C3 C4 H4 . . 119.9 ?
    C5 C4 H4 . . 119.9 ?
    C27 C28 C29 . . 119.8(5) ?
    C27 C28 H28 . . 120.1 ?
    C29 C28 H28 . . 120.1 ?
    C18 C19 C20 . . 119.5(5) ?
    C18 C19 H19 . . 120.2 ?
    C20 C19 H19 . . 120.2 ?
    C21 C20 C19 . . 120.0(6) ?
    C21 C20 H20 . . 120.0 ?
    C19 C20 H20 . . 120.0 ?
    C13 C14 C15 . . 120.1(5) ?
    C13 C14 H14 . . 120.0 ?
    C15 C14 H14 . . 120.0 ?
    C10 C11 C12 . . 121.1(5) ?
    C10 C11 H11 . . 119.5 ?
    C12 C11 H11 . . 119.5 ?
    C14 C13 C12 . . 120.8(5) ?
    C14 C13 H13 . . 119.6 ?
    C12 C13 H13 . . 119.6 ?
    N1 C9 H9A . . 109.5 ?
    N1 C9 H9B . . 109.5 ?
    H9A C9 H9B . . 109.5 ?
    N1 C9 H9C . . 109.5 ?
    H9A C9 H9C . . 109.5 ?
    H9B C9 H9C . . 109.5 ?
    C13 C12 C11 . . 119.0(6) ?
    C13 C12 H12 . . 120.5 ?
    C11 C12 H12 . . 120.5 ?
    N1 C8 H8A . . 109.5 ?
    N1 C8 H8B . . 109.5 ?
    H8A C8 H8B . . 109.5 ?
    N1 C8 H8C . . 109.5 ?
    H8A C8 H8C . . 109.5 ?
    H8B C8 H8C . . 109.5 ?
    Cl53 C50 Cl51 . . 110.9(4) ?
    Cl53 C50 Cl52 . . 112.4(5) ?
    Cl51 C50 Cl52 . . 110.2(4) ?
    Cl53 C50 D50 . . 107.7 ?
    Cl51 C50 D50 . . 107.7 ?
    Cl52 C50 D50 . . 107.7 ?
    Cl63 C60 Cl62 . . 110.9(4) ?
    Cl63 C60 Cl61 . . 110.8(4) ?
    Cl62 C60 Cl61 . . 109.5(4) ?
    Cl63 C60 D60 . . 108.6 ?
    Cl62 C60 D60 . . 108.6 ?
    Cl61 C60 D60 . . 108.6 ?
    Cl74 C70A Cl76 . . 136(3) ?
    Cl74 C70A Cl75 . . 97(3) ?
    Cl76 C70A Cl75 . . 121(2) ?
    Cl74 C70A D70A . . 98.1 ?
    Cl76 C70A D70A . . 98.1 ?
    Cl75 C70A D70A . . 98.1 ?
    C70A Cl75 Cl74 . . 32.0(13) ?
    C70A Cl74 Cl75 . . 51(2) ?
    Cl71 C70 Cl73 . . 98.6(11) ?
    Cl71 C70 Cl72 . . 117.9(10) ?
    Cl73 C70 Cl72 . . 104.5(8) ?
    Cl71 C70 D70 . . 111.6 ?
    Cl73 C70 D70 . . 111.6 ?
    Cl72 C70 D70 . . 111.6 ?
    Cl81 C80 Cl82 . . 104.2(16) ?
    Cl81 C80 Cl83 . . 130(2) ?
    Cl82 C80 Cl83 . . 101.9(18) ?
    Cl81 C80 D80 . . 106.1 ?
    Cl82 C80 D80 . . 106.1 ?
    Cl83 C80 D80 . . 106.1 ?
    Cl85 C80A Cl86 . . 117.5(15) ?
    Cl85 C80A Cl84 . . 91.9(16) ?
    Cl86 C80A Cl84 . . 105.2(14) ?
    Cl85 C80A D80A . . 113.3 ?
    Cl86 C80A D80A . . 113.3 ?
    Cl84 C80A D80A . . 113.3 ?
    Cl93 C90 Cl91 . . 117.6(10) ?
    Cl93 C90 Cl92 . . 114.9(10) ?
    Cl91 C90 Cl92 . . 101.5(9) ?
    Cl93 C90 D90 . . 107.4 ?
    Cl91 C90 D90 . . 107.4 ?
    Cl92 C90 D90 . . 107.4 ?
loop_
    _geom_hbond_atom_site_label_D
    _geom_hbond_atom_site_label_H
    _geom_hbond_atom_site_label_A
    _geom_hbond_site_symmetry_A
    _geom_hbond_distance_DH
    _geom_hbond_distance_HA
    _geom_hbond_distance_DA
    _geom_hbond_angle_DHA
    O2 H2 Cl2 . 0.93 2.21 3.079(4) 156.0
    N1 H1 Cl2 . 0.91 2.30 3.106(5) 147.6
data_global
_journal_date_recd_electronic     2011-08-09
_journal_date_accepted     2011-11-16
_journal_name_full     'Acta Crystallographica, Section E'
_journal_year     2011
_journal_volume     67
_journal_issue     12
_journal_page_first     m1890
_journal_page_last     m1891
_journal_paper_category     QM
_journal_paper_doi     10.1107/S1600536811048872
_journal_coeditor_code     AA2022
_publ_contact_author_name     'Zde\<nka Pad\<elkov\'a'
_publ_contact_author_address
;
Department of General and Inorganic Chemistry,
Faculty of Chemical Technology
University of Pardubice
Studentsk\'a 573
53210 Pardubice
Czech Republic
;
_publ_contact_author_email     zdenka.padelkova@upce.cz
_publ_contact_author_fax         .42E-305
_publ_contact_author_phone         .42E-305
_publ_section_title
;\
Dichloridobis{2-[(dimethylamino)methyl]phenyl}bis{2-[(dimethylazaniumyl)methyl]\
phenyl}di-\m-hydroxido-di-\m~3~-oxido-tetraphenyltetratin(IV) dichloride
deuterochloroform decasolvate
;
loop_
    _publ_author_name
    _publ_author_footnote
    _publ_author_address
    'Jan Turek' .
;
Department of General and Inorganic Chemistry,
Faculty of Chemical Technology
University of Pardubice
Studentsk\'a 573
53210 Pardubice
Czech Republic
;
    'Zde\<nka Pad\<elkov\'a' .
;
Department of General and Inorganic Chemistry,
Faculty of Chemical Technology
University of Pardubice
Studentsk\'a 573
53210 Pardubice
Czech Republic
;
