# Supplementary material for: Dichloridobis{2-[(dimethyl­amino)­meth­yl]phen­yl}bis­{2-[(dimethyl­aza­nium­yl)meth­yl]phen­yl}di-μ-hydroxido-di-μ3-oxido-tetra­phenyl­tetra­tin(IV) dichloride deuterochloro­form deca­solvate
Source: Acta Crystallogr Sect E Struct Rep Online. 2011 Nov 30;67(Pt 12):m1890–1. doi: 10.1107/S1600536811048872 (PMC3238773; doi:10.1107/S1600536811048872)
Supplement: Supplementary file 2 [file e-67-m1890-Isup2.hkl]

#
# h,k,l, Fc-squared, Fo-squared, sigma(Fo-squared) and status flag
#
data_I
_shelx_title ' Compound X'
_shelx_refln_list_code          4
_shelx_F_calc_maximum      377.01
_exptl_crystal_F_000      1340.00
_reflns_d_resolution_high  0.7696
 
loop_
 _symmetry_equiv_pos_as_xyz
 'x, y, z'
 '-x, -y, -z'
 
_cell_length_a    11.9280
_cell_length_b    15.4080
_cell_length_c    15.9650
_cell_angle_alpha  83.752
_cell_angle_beta   68.178
_cell_angle_gamma  76.339
 
_shelx_F_squared_multiplier     1.000
 
loop_
 _refln_index_h
 _refln_index_k
 _refln_index_l
 _refln_F_squared_calc
 _refln_F_squared_meas
 _refln_F_squared_sigma
 _refln_observed_status
   1   0   0    41039.93    24998.65   6156.23 o
   2   0   0    15323.93    13389.61    143.58 o
   3   0   0    29557.19    25930.13    275.63 o
   4   0   0     3046.55     3882.73     59.54 o
   5   0   0     2325.10     2457.47     55.39 o
   6   0   0     6675.29     6400.80    105.89 o
   7   0   0     1003.78     1090.57     36.02 o
   8   0   0     5405.67     6091.06    124.39 o
   9   0   0     5305.95     5764.40    144.16 o
  10   0   0     1539.26     1478.48     59.48 o
  11   0   0     3678.83     3608.65    125.04 o
  12   0   0     1768.14     1842.35     81.90 o
  13   0   0     1493.95     1573.39     97.08 o
  14   0   0     1215.89     1245.46     91.65 o
 -13   1   0       89.60       86.25     88.67 o
 -12   1   0      737.54      802.70     82.68 o
 -11   1   0      730.56      754.01     66.55 o
 -10   1   0     3384.69     3400.52     91.24 o
  -9   1   0     1050.16      965.66     34.10 o
  -8   1   0     2473.95     2557.61     54.92 o
  -7   1   0     4626.35     4549.39     67.87 o
  -6   1   0     2019.06     1958.21     36.70 o
  -5   1   0     3655.82     2644.21     88.74 o
  -4   1   0        0.65       13.41     21.95 o
  -3   1   0      972.10      810.69     55.34 o
  -2   1   0    27555.79    30094.15    889.39 o
  -1   1   0    20562.94    22987.70    294.05 o
   2   1   0    11977.83    14054.88    150.36 o
   3   1   0     9860.75    11489.16    128.20 o
   4   1   0    13425.46    12069.88    179.00 o
   5   1   0     7927.19     6487.58     92.21 o
   6   1   0      549.27      344.97     28.42 o
   7   1   0       39.67      139.78     32.31 o
   8   1   0      217.22      184.41     62.62 o
   9   1   0      820.43      872.63     46.79 o
  10   1   0     2929.92     2973.92     82.78 o
  11   1   0     5057.76     5280.35    118.40 o
  12   1   0     3362.08     3677.86    124.21 o
  13   1   0     2539.91     2647.51    124.64 o
  14   1   0     1107.85     1027.98    249.50 o
 -13   2   0       54.10       -5.68    100.03 o
 -12   2   0       59.08      330.66    104.32 o
 -11   2   0       27.69      109.01     58.36 o
 -10   2   0     2198.28     2112.67     52.95 o
  -9   2   0     1849.76     1711.93     74.73 o
  -8   2   0       38.12       53.17     38.21 o
  -7   2   0      355.73      339.64     37.05 o
  -6   2   0      587.19      738.79     49.39 o
  -4   2   0     3780.27     3310.10     60.34 o
  -3   2   0     7636.60     7272.90    120.44 o
  -2   2   0      232.48      438.74     48.22 o
  -1   2   0     2343.44     2805.18     81.16 o
   0   2   0      325.38       98.68     16.56 o
   1   2   0      168.29      242.15     15.30 o
   2   2   0    12220.86    10730.28    141.62 o
   3   2   0     6287.22     6392.59     64.18 o
   4   2   0      830.67      528.68     18.80 o
   5   2   0      291.45      499.42     24.96 o
   6   2   0        8.74       46.58     21.17 o
   7   2   0       15.86      149.62     60.85 o
   8   2   0     3222.59     3434.67     78.44 o
   9   2   0     1176.65     1285.22     43.27 o
  10   2   0      393.26      362.63     59.89 o
  11   2   0      251.60      319.54     76.71 o
  12   2   0       33.80      118.30     45.91 o
  13   2   0      166.19      291.51     87.71 o
  14   2   0       23.82      175.65     69.01 o
 -13   3   0       35.01       -8.09     78.71 o
 -12   3   0        1.64        9.49    130.81 o
 -11   3   0      479.40      430.98    139.89 o
 -10   3   0     1955.98     1912.26     54.11 o
  -9   3   0     4162.39     4440.53     84.70 o
  -8   3   0    10626.64    10810.41    229.58 o
  -7   3   0     5806.78     6054.86     99.12 o
  -6   3   0     8431.91     8762.74    125.40 o
  -5   3   0     5948.01     5690.92     88.69 o
  -4   3   0     4271.13     4542.26     83.11 o
  -3   3   0      130.55      139.78     13.80 o
  -2   3   0     5748.52     5849.66     94.82 o
  -1   3   0     7691.68     8550.84    102.60 o
   0   3   0    28909.01    27985.44    269.62 o
   1   3   0    16205.65    16517.53    151.41 o
   3   3   0    16839.61    18364.67    233.91 o
   4   3   0     2204.42     2571.34     52.18 o
   5   3   0     4149.65     4361.34     88.07 o
   6   3   0     7876.09     7837.31    158.51 o
   7   3   0     8934.43     8755.68    152.43 o
   8   3   0       66.52       74.04     37.81 o
   9   3   0      484.54      525.64     35.14 o
  10   3   0      187.41      104.98     37.11 o
  11   3   0      769.62      705.38     43.84 o
  12   3   0     1240.96     1207.18     84.53 o
  13   3   0      665.71      584.86     63.73 o
  14   3   0      401.72      294.93    143.18 o
 -13   4   0      350.56      172.36     61.80 o
 -12   4   0      203.30      137.78     71.61 o
 -11   4   0       46.68      -59.66     97.90 o
 -10   4   0      128.41      138.84     34.35 o
  -9   4   0     1367.52     1528.90    118.38 o
  -8   4   0      520.29      518.09     33.19 o
  -7   4   0    15386.38    15698.48    210.26 o
  -6   4   0    22472.56    23502.57    294.56 o
  -5   4   0    26134.70    29796.73    514.64 o
  -4   4   0    31236.64    31429.42    309.46 o
  -3   4   0    13803.71    10935.30    128.57 o
  -2   4   0    11895.31    11896.85    295.13 o
  -1   4   0      171.03      304.26     16.39 o
   0   4   0     7287.43     5863.97     91.56 o
   1   4   0    11571.58    10475.94    151.86 o
   2   4   0    23615.85    24452.42    206.02 o
   3   4   0    18805.82    17885.59    162.63 o
   4   4   0    17289.36    13688.22    232.69 o
   5   4   0     6260.19     7429.60     87.02 o
   6   4   0     1710.49     1557.75     43.05 o
   7   4   0     2759.10     2663.70     71.24 o
   8   4   0     4208.87     4492.56    158.62 o
   9   4   0      294.52      454.72     37.66 o
  10   4   0      343.12      254.77     46.06 o
  11   4   0       83.99       65.20     25.36 o
  12   4   0     1416.07     1289.38    113.63 o
  13   4   0     1152.07     1346.64    107.33 o
  14   4   0     1854.91     1709.32    177.86 o
 -12   5   0      422.52      655.37    379.03 o
 -11   5   0      111.88       13.11    112.40 o
 -10   5   0      619.62      438.05     64.56 o
  -9   5   0       54.60       78.84     48.38 o
  -8   5   0     4568.34     4528.66    109.34 o
  -7   5   0     4753.99     5232.44    103.89 o
  -6   5   0     4653.54     4818.09     84.54 o
  -5   5   0     1570.41     2003.25     49.98 o
  -4   5   0     8564.48     9018.04    113.59 o
  -3   5   0       52.25       84.61     17.53 o
  -2   5   0     3891.05     4328.80     61.22 o
  -1   5   0     4954.62     5737.64     71.23 o
   0   5   0    12211.16    14107.58    123.37 o
   1   5   0     2224.00     2326.82     24.30 o
   2   5   0    22624.54    20166.20    219.67 o
   3   5   0     1945.03     2111.40     30.14 o
   4   5   0     2028.79     1408.34     32.84 o
   5   5   0     1973.24     2594.37     35.75 o
   6   5   0     7580.91     7347.93     80.56 o
   7   5   0     9362.77     9345.10    172.69 o
   8   5   0     1052.32     1078.59     72.96 o
   9   5   0     3513.01     3836.00     78.32 o
  10   5   0     1988.30     2402.57     71.95 o
  11   5   0        1.08       -4.32     38.85 o
  12   5   0        0.45      -29.33     76.36 o
  13   5   0      574.02      708.82    154.92 o
  14   5   0     1161.53     1057.35     69.11 o
 -12   6   0      377.62      622.27    124.62 o
 -11   6   0      458.78      519.24     85.35 o
 -10   6   0      216.01      309.50    128.91 o
  -9   6   0      147.78      129.16     46.24 o
  -8   6   0      260.47      168.44     58.53 o
  -7   6   0     1815.24     1897.05     52.99 o
  -6   6   0     2203.19     2624.99     59.36 o
  -5   6   0     4440.22     4422.83     92.98 o
  -4   6   0      810.07      773.29     36.98 o
  -3   6   0       15.66       76.01     16.86 o
  -2   6   0     1774.86     2527.71     19.82 o
  -1   6   0       19.68        3.02     54.23 o
   0   6   0      448.51      264.15     12.80 o
   1   6   0    22555.88    18019.17    225.16 o
   2   6   0       34.01       85.22     14.55 o
   3   6   0     2119.58     1839.97     38.14 o
   4   6   0      295.64      444.89     11.82 o
   5   6   0      454.85      375.27     16.86 o
   6   6   0      171.60      104.55     17.35 o
   7   6   0     3324.21     3250.68     63.61 o
   8   6   0     1234.05     1339.20     52.79 o
   9   6   0      174.78      222.35     36.71 o
  10   6   0       67.86       43.39     24.65 o
  11   6   0      605.85      466.79     54.67 o
  12   6   0       55.23      -37.05     37.05 o
  13   6   0        1.56      -16.78     56.96 o
  14   6   0       20.41       33.49     85.07 o
 -12   7   0     1534.48     1352.25     99.14 o
 -11   7   0     2172.64     2386.40     89.39 o
 -10   7   0      650.62      527.94     82.63 o
  -9   7   0     1214.49     1181.63     78.68 o
  -8   7   0      520.16      521.34     48.88 o
  -7   7   0      766.86      708.69    114.46 o
  -6   7   0      796.74      811.70     61.26 o
  -5   7   0     4526.94     4840.41     85.50 o
  -4   7   0     9386.27     8402.18    111.46 o
  -3   7   0     6614.61     7684.34    101.25 o
  -2   7   0     7471.96     8049.38     93.22 o
  -1   7   0    11796.66    12036.21    128.79 o
   0   7   0    32543.40    32702.70    438.57 o
   1   7   0    12690.96    12573.31    173.26 o
   2   7   0    18503.43    18455.21    204.48 o
   3   7   0     4697.38     5797.74     54.30 o
   4   7   0      929.82      864.33     32.49 o
   5   7   0      139.20        3.91     17.93 o
   6   7   0     8481.79     6524.27    125.12 o
   7   7   0     8096.79     9354.56    126.43 o
   8   7   0     7922.39     7839.19    197.06 o
   9   7   0     1274.52     1307.95     39.02 o
  10   7   0     4061.10     4109.92     72.95 o
  11   7   0     2867.62     2686.77     80.39 o
  12   7   0       10.13       18.54     53.80 o
  13   7   0        0.60      118.32     50.06 o
  14   7   0       57.38      124.05     49.63 o
 -11   8   0     1881.25     1735.15    159.25 o
 -10   8   0     3003.39     3091.29     98.65 o
  -9   8   0     2778.84     2827.84     83.89 o
  -8   8   0       68.86       66.86     34.13 o
  -7   8   0      217.83      175.10     43.37 o
  -6   8   0       38.76       53.59     53.46 o
  -5   8   0      805.26      888.36     45.73 o
  -4   8   0     2358.23     2450.42     55.63 o
  -3   8   0     1766.16     1738.86     47.80 o
  -2   8   0    19000.23    19686.97    223.31 o
  -1   8   0    22810.98    23286.22    352.12 o
   0   8   0     2193.63     2399.77     38.68 o
   1   8   0    11138.29    13471.60     83.73 o
   2   8   0    13771.91    15490.16    166.34 o
   3   8   0       99.80        2.19     37.05 o
   4   8   0     2632.00     2943.33     40.64 o
   5   8   0      500.20      356.14     36.08 o
   6   8   0       71.58      168.73     24.07 o
   7   8   0     6256.39     5807.67     91.59 o
   8   8   0     1217.83     1214.99     47.21 o
   9   8   0     4927.30     4928.92    105.59 o
  10   8   0     7999.18     8322.21    144.26 o
  11   8   0     5723.28     6005.13     99.95 o
  12   8   0     4179.23     4221.34    114.36 o
  13   8   0     1989.13     1998.70     97.33 o
  14   8   0      589.86      509.27     68.16 o
 -11   9   0      557.72      738.84     94.84 o
 -10   9   0      123.10      178.54     71.33 o
  -9   9   0      156.84      158.78     41.76 o
  -8   9   0       27.19      123.41     30.38 o
  -7   9   0      509.96      442.28     62.05 o
  -6   9   0       71.36       68.39     33.92 o
  -5   9   0      657.96      673.19     38.21 o
  -4   9   0     1162.21     1183.47     42.20 o
  -3   9   0      812.49     1029.02     52.76 o
  -2   9   0      655.47      746.94     27.27 o
  -1   9   0     1982.34     2103.39     38.80 o
   0   9   0     3170.06     2505.08     81.33 o
   2   9   0      745.14      767.66     32.96 o
   3   9   0    15162.85    13736.03    215.82 o
   4   9   0      397.50      316.16     29.57 o
   5   9   0       37.68      109.23     27.25 o
   6   9   0      304.62      211.53     28.65 o
   7   9   0      227.97      267.78     21.71 o
   8   9   0     1225.20      943.84     29.87 o
   9   9   0     6675.22     6889.54    161.67 o
  10   9   0     8627.61     8682.04    203.23 o
  11   9   0     2860.98     2832.62     94.33 o
  12   9   0     2140.94     2083.74     78.32 o
  13   9   0      640.80      864.34    115.44 o
 -10  10   0      571.99      736.11    130.43 o
  -9  10   0      582.84      664.39     80.75 o
  -8  10   0      915.19      991.97    105.38 o
  -7  10   0      533.92      754.02     85.31 o
  -6  10   0     1358.18     1397.88     50.86 o
  -5  10   0        6.15       17.03     39.59 o
  -4  10   0      203.19       79.23     36.69 o
  -3  10   0      274.53      285.99     52.12 o
  -2  10   0      108.59      151.53     25.10 o
  -1  10   0       47.09      140.09     17.47 o
   0  10   0      111.29      276.55     22.14 o
   1  10   0      330.03       47.11     45.04 o
   2  10   0     4659.89     4373.93     77.02 o
   3  10   0     2680.65     2850.55     78.16 o
   4  10   0       90.27       86.33     41.23 o
   5  10   0      297.51      274.97     42.55 o
   6  10   0      341.79      283.83     18.71 o
   7  10   0      162.41      165.10     23.13 o
   8  10   0      231.75      138.79     19.46 o
   9  10   0       99.47      135.27     52.49 o
  10  10   0       48.19       47.03     18.31 o
  11  10   0       65.95      103.92     32.29 o
  12  10   0        0.00      -55.93     81.08 o
  13  10   0        0.53       16.72     50.37 o
 -10  11   0      930.03      911.83     64.60 o
  -9  11   0      959.53     1090.01    137.99 o
  -8  11   0     1221.97      992.37     54.33 o
  -7  11   0     2402.27     2314.77     82.13 o
  -6  11   0     3048.96     3129.86    101.27 o
  -5  11   0     1855.91     2003.08     56.58 o
  -4  11   0     2359.17     2329.51     58.04 o
  -3  11   0     3210.65     3304.52     67.86 o
  -2  11   0       92.53       57.45     41.34 o
  -1  11   0     2275.12     1642.94     47.78 o
   0  11   0     2880.40     3117.68     50.15 o
   1  11   0    15161.64    15667.04    266.69 o
   2  11   0     8664.00     9668.66    146.35 o
   3  11   0    15047.91    16403.28    301.05 o
   4  11   0     6393.91     6718.08    271.90 o
   5  11   0     7577.39     7633.46    135.39 o
   6  11   0      518.91      684.20     40.74 o
   7  11   0        2.57      -25.37     25.37 o
   8  11   0      143.93       91.62     26.15 o
   9  11   0     1456.65     1437.94     45.55 o
  10  11   0     1944.14     1817.16     68.22 o
  11  11   0       81.17      132.64     49.28 o
  12  11   0     1336.62     1367.48     78.49 o
  13  11   0      870.64      871.40     95.24 o
  -9  12   0      514.42      662.46     63.08 o
  -8  12   0      786.79      852.02     62.58 o
  -7  12   0     2051.74     2289.08    104.61 o
  -6  12   0     2189.66     2213.61     75.52 o
  -5  12   0     4224.68     4393.75    170.43 o
  -4  12   0     2734.03     3025.93     69.73 o
  -3  12   0      218.48      209.71     25.18 o
  -2  12   0      613.41      584.84     31.71 o
  -1  12   0      114.84       48.65     21.32 o
   0  12   0     2596.69     3182.85     57.66 o
   1  12   0      630.53      311.63     37.68 o
   2  12   0     7343.10     7005.22    119.52 o
   3  12   0     6221.11     6161.15    162.29 o
   4  12   0     5354.38     5542.25    110.75 o
   5  12   0     4765.66     4235.17    200.27 o
   6  12   0     5034.87     5820.38    251.84 o
   7  12   0     4318.74     4105.18    324.78 o
   8  12   0      323.64      341.12     18.58 o
   9  12   0      491.17      470.16     65.70 o
  10  12   0       21.38        1.42     18.81 o
  11  12   0      896.36      806.12    100.46 o
  12  12   0      783.07      909.56     69.51 o
  13  12   0     1814.18     1562.39    188.13 o
  -8  13   0        1.20       -4.17     73.98 o
  -7  13   0       62.21       47.54     51.04 o
  -6  13   0      212.99      169.95     60.00 o
  -5  13   0       15.76      -18.15     38.42 o
  -4  13   0        0.58        8.06     25.63 o
  -3  13   0      735.43      660.85     34.35 o
  -2  13   0      740.67      833.67     40.29 o
  -1  13   0      112.50      121.17     34.33 o
   0  13   0     2376.33     2435.14     48.92 o
   1  13   0       78.82      120.32     37.32 o
   2  13   0      204.22      196.34     75.55 o
   3  13   0      821.83      827.20     47.89 o
   4  13   0     2370.57     2806.19    110.07 o
   5  13   0     3124.63     3241.47     92.42 o
   6  13   0     3575.35     3664.71    215.45 o
   7  13   0      502.72      369.21     67.13 o
   8  13   0     1081.30     1179.92    143.11 o
   9  13   0       29.26       42.43     11.45 o
  10  13   0        6.63       38.57     39.61 o
  11  13   0      253.34      217.35     55.18 o
  12  13   0      515.17      498.38     63.28 o
  -7  14   0     1171.84      952.84    120.00 o
  -6  14   0     1216.01     1130.15     83.92 o
  -5  14   0      977.51      950.23     59.12 o
  -4  14   0     1047.56      908.30     45.24 o
  -3  14   0     2725.93     2649.50    118.06 o
  -2  14   0      443.84      500.79     43.26 o
  -1  14   0      182.85      246.03     23.62 o
   0  14   0      121.47      155.42     55.34 o
   1  14   0      411.01      367.47     20.94 o
   2  14   0        6.38       18.09     58.33 o
   3  14   0       59.85      143.61    102.90 o
   4  14   0      234.38      339.94     52.49 o
   5  14   0      110.13      115.02     93.43 o
   6  14   0     1911.02     1774.47    114.82 o
   7  14   0      295.21      244.32    129.49 o
   8  14   0      462.48      534.36     51.79 o
   9  14   0      151.64      218.82     99.34 o
  10  14   0      457.75      360.84     65.20 o
  11  14   0      259.11      130.27     34.63 o
  -6  15   0     2101.26     2277.47    113.92 o
  -5  15   0     1958.88     1878.20     97.44 o
  -4  15   0     4015.25     4206.60    235.81 o
  -3  15   0     4101.11     4114.52     84.18 o
  -2  15   0     6496.35     5825.75     99.48 o
  -1  15   0     4380.83     4029.33    113.09 o
   0  15   0     2070.05     1980.51     81.33 o
   1  15   0     3048.49     2880.40     80.94 o
   2  15   0       20.59       25.02    110.69 o
   3  15   0      845.09     1059.21    170.10 o
   4  15   0      681.57      610.07     89.42 o
   5  15   0     1405.61     1459.29    248.20 o
   6  15   0     2735.47     2847.27    214.77 o
   7  15   0     1713.17     1648.29     90.01 o
   8  15   0      691.82      764.93     85.82 o
   9  15   0     2351.74     2352.79    135.98 o
  10  15   0     1449.38     1431.23    103.63 o
  -5  16   0     1027.60     1094.53     89.72 o
  -4  16   0     1517.04     1531.09    187.02 o
  -3  16   0     2877.90     2647.67    159.30 o
  -2  16   0     2192.77     2127.29    228.41 o
  -1  16   0     2461.19     2658.75    113.89 o
   0  16   0     2553.12     2145.32     89.38 o
   1  16   0      749.18      677.37     30.81 o
   2  16   0       95.91       44.68     90.93 o
   3  16   0      105.07      170.34     94.06 o
   4  16   0        2.24      -63.37     87.18 o
   5  16   0      476.26      635.18    108.26 o
   6  16   0      715.85      468.41     81.82 o
   7  16   0     1054.82     1253.72    114.68 o
   8  16   0     2119.23     2384.62    138.55 o
   9  16   0     2663.66     2926.77    160.74 o
  10  16   0     2552.24     3032.99    158.26 o
  -4  17   0       51.28       75.70     55.48 o
  -3  17   0       50.97      228.40     59.67 o
  -2  17   0      171.78      121.59     79.27 o
  -1  17   0      280.52      400.80     78.28 o
   0  17   0      267.22      281.34     53.15 o
   1  17   0     1767.56     1576.88    134.18 o
   2  17   0      113.04      410.28    109.65 o
   3  17   0      127.12       95.29     67.69 o
   4  17   0       63.51      224.54     71.39 o
   5  17   0       17.87       46.83     63.82 o
   6  17   0      376.15      573.02    105.00 o
   7  17   0      736.22      833.49     99.36 o
   8  17   0      245.68      515.05     79.58 o
   9  17   0      469.93      303.39     87.27 o
  -3  18   0       25.79      -14.24     56.86 o
  -2  18   0      234.22      239.08     56.42 o
  -1  18   0      167.31      145.75     53.81 o
   0  18   0      281.46      266.14     62.97 o
   1  18   0     1287.35     1336.00    146.00 o
   2  18   0      354.77      274.01     81.14 o
   3  18   0     1157.99     1441.23    145.46 o
   4  18   0      524.31      248.53    104.71 o
   5  18   0      218.82      260.40    100.59 o
   6  18   0        0.57       14.09     79.87 o
   7  18   0      185.97      -37.87     94.67 o
   8  18   0        2.94      -92.09     92.09 o
  -1  19   0      579.47      469.84     54.32 o
   0  19   0     1390.35     1368.09    266.88 o
   1  19   0      895.05      902.03    139.00 o
   2  19   0     1881.89     1946.06    170.18 o
   3  19   0     2029.43     2339.25    180.26 o
   4  19   0     1219.03     1156.46    131.15 o
   5  19   0      726.03      847.31    116.04 o
   7  19   0       67.57       64.02     97.78 o
  -6 -19   1        0.66       68.52     95.77 o
  -5 -19   1       19.91      163.96     77.17 o
  -4 -19   1      474.18      544.81     96.27 o
  -3 -19   1     1059.80      881.97    131.55 o
  -2 -19   1     1312.57     1136.72    144.86 o
  -1 -19   1     1400.37     1638.47    160.32 o
   0 -19   1     2087.23     2216.77    167.61 o
   1 -19   1     2232.17     1927.20    133.46 o
  -8 -18   1      407.51      447.44    116.62 o
  -7 -18   1      852.43      755.38    117.69 o
  -6 -18   1     1067.39     1384.93    137.00 o
  -5 -18   1        7.32      187.59     99.55 o
  -4 -18   1       12.47      134.68    100.03 o
  -3 -18   1      305.94      541.77    114.93 o
  -2 -18   1      588.34      662.09    117.55 o
  -1 -18   1      418.79      136.25    100.75 o
   0 -18   1      925.29      883.26     61.52 o
   1 -18   1      585.41      535.48     52.19 o
   2 -18   1      714.68      656.85     89.93 o
   3 -18   1       96.62       28.59    147.18 o
  -9 -17   1      473.19      546.93     97.02 o
  -8 -17   1      337.54      167.20     61.36 o
  -7 -17   1      726.92      840.80     94.02 o
  -6 -17   1      865.92      963.28    114.37 o
  -5 -17   1      201.03      105.13     86.94 o
  -4 -17   1      472.06      723.24    112.79 o
  -3 -17   1        0.10       -3.60     91.05 o
  -2 -17   1      323.64      303.35     80.23 o
  -1 -17   1       22.22      -51.01     96.23 o
   0 -17   1      521.32      442.84     85.30 o
   1 -17   1      191.73      190.60     38.83 o
   2 -17   1      447.13      463.06     42.64 o
   3 -17   1        0.47       -2.57    176.92 o
   4 -17   1      135.95       81.69     59.89 o
  -9 -16   1     2531.98     2855.90    157.28 o
  -8 -16   1     4049.31     4414.74    201.88 o
  -7 -16   1     2695.97     3294.20    178.27 o
  -6 -16   1     2204.87     2653.70    160.36 o
  -5 -16   1     1619.51     1869.59    142.15 o
  -4 -16   1      217.05      260.85     71.58 o
  -3 -16   1        0.59      104.10     64.24 o
  -2 -16   1      326.33      230.36     96.54 o
  -1 -16   1       13.25      244.60     92.57 o
   0 -16   1      318.56      257.59     56.24 o
   1 -16   1      688.65      647.19     59.40 o
   2 -16   1      654.91      477.89     59.46 o
   3 -16   1     1818.85     1886.32     96.61 o
   4 -16   1     2172.62     2247.11    109.68 o
   5 -16   1     1331.00     1503.23     98.66 o
   6 -16   1     1150.46     1414.15     95.19 o
  -9 -15   1     1432.75     1785.42    118.65 o
  -8 -15   1     1336.12     1760.88    121.83 o
  -7 -15   1     1357.65     1493.58    119.96 o
  -6 -15   1     4117.58     4300.17    199.60 o
  -5 -15   1     1694.97     1993.19    139.42 o
  -4 -15   1     1621.41     1785.47    181.64 o
  -3 -15   1     1234.25     1268.89     96.55 o
  -2 -15   1      276.68      224.23     45.92 o
  -1 -15   1       62.08      110.79     39.83 o
   0 -15   1       17.13       50.35     17.98 o
   1 -15   1      787.36      833.64     53.87 o
   2 -15   1     2250.55     2366.57     56.75 o
   3 -15   1     1875.62     1738.60    104.96 o
   4 -15   1     4841.00     4477.90    117.84 o
   5 -15   1     4083.11     4151.08    119.93 o
   6 -15   1     1995.07     1942.90    157.51 o
   7 -15   1     1089.01     1040.17     89.96 o
 -10 -14   1       22.78      -18.64     51.12 o
  -9 -14   1        1.29        6.28     55.70 o
  -8 -14   1      576.62      683.04     73.24 o
  -7 -14   1     1134.87     1239.21    145.40 o
  -6 -14   1      997.52     1184.52    100.00 o
  -5 -14   1     1170.83      998.80     59.21 o
  -4 -14   1       85.99       64.50     40.69 o
  -3 -14   1      209.09      253.40     52.87 o
  -2 -14   1       74.93      139.27     37.36 o
  -1 -14   1       77.86       67.07     25.06 o
   0 -14   1      435.95      459.46     20.72 o
   1 -14   1       78.05       15.39     40.95 o
   2 -14   1      679.57      427.41     51.52 o
   3 -14   1     1219.56     1293.69     45.48 o
   4 -14   1      693.93      606.79     52.72 o
   5 -14   1      124.33      131.53     51.54 o
   6 -14   1     1470.54     1440.95     99.81 o
   7 -14   1      961.07     1054.38    102.81 o
   8 -14   1      706.22      654.07     81.18 o
 -12 -13   1      379.08      347.12     92.16 o
 -11 -13   1     1289.71     1121.23     70.81 o
 -10 -13   1      676.32      566.52     44.98 o
  -9 -13   1      303.74      425.75     64.14 o
  -8 -13   1       72.11      206.13     62.25 o
  -7 -13   1       13.36       43.81     40.91 o
  -6 -13   1       42.25       33.08     38.73 o
  -5 -13   1     3754.41     3894.80    104.20 o
  -4 -13   1     1729.22     1700.41     70.97 o
  -3 -13   1     3871.96     3824.42    103.41 o
  -2 -13   1      599.56      415.57     43.83 o
  -1 -13   1     1721.81     1938.07     41.01 o
   0 -13   1      489.48      534.67     22.53 o
   1 -13   1      350.09      301.77     32.05 o
   2 -13   1      126.33       75.39     24.86 o
   3 -13   1      615.84      789.48     40.34 o
   4 -13   1      181.32      342.39     90.22 o
   5 -13   1       58.09       -0.38     32.11 o
   6 -13   1        8.36      -67.14     67.14 o
   7 -13   1       11.72       -7.68     41.01 o
   8 -13   1        2.50      -67.81     67.81 o
 -12 -12   1     3963.58     3694.97    314.21 o
 -11 -12   1     2675.95     2642.49     75.47 o
 -10 -12   1     1830.47     1875.88     48.64 o
  -9 -12   1      143.69      167.77     23.14 o
  -8 -12   1      207.27      221.28     58.05 o
  -7 -12   1      247.59      274.59     35.80 o
  -6 -12   1     1293.19     1356.89     80.73 o
  -5 -12   1      482.65      575.75     42.03 o
  -4 -12   1     5791.93     5536.70    352.69 o
  -3 -12   1     5569.74     6619.18    179.66 o
  -2 -12   1     4375.05     4765.25    224.40 o
  -1 -12   1     4574.94     4430.35     98.15 o
   0 -12   1     4139.68     3867.35     68.03 o
   1 -12   1     5135.17     4966.02    154.69 o
   2 -12   1       84.62      128.51     38.64 o
   3 -12   1      808.76      933.41     35.75 o
   4 -12   1     1561.90     1445.07     47.02 o
   5 -12   1     2572.99     2634.07     66.71 o
   6 -12   1      571.39      555.42     73.10 o
   7 -12   1     1909.09     2013.62     73.68 o
   8 -12   1     2278.92     2011.05     73.45 o
   9 -12   1     1208.54     1303.39     74.63 o
 -13 -11   1      584.09      518.29     93.85 o
 -12 -11   1     1465.64     1463.77    109.51 o
 -11 -11   1      760.65      679.05     94.39 o
 -10 -11   1     1397.09     1415.70     34.80 o
  -9 -11   1     1908.89     1801.97     77.30 o
  -8 -11   1      736.55      684.28     33.49 o
  -7 -11   1      899.07      863.90     49.08 o
  -6 -11   1      140.87      233.97     49.16 o
  -5 -11   1      472.84      580.39     79.40 o
  -4 -11   1      116.87      107.41     32.57 o
  -3 -11   1     1474.42     1527.83    128.82 o
  -2 -11   1     4029.10     4044.01    198.41 o
  -1 -11   1     9246.73     9641.38    120.20 o
   0 -11   1    10714.41     9074.24    239.98 o
   1 -11   1     1779.85     1704.16     36.39 o
   2 -11   1     4322.69     4692.86     71.18 o
   3 -11   1      307.39      338.15     33.78 o
   4 -11   1      626.86      516.97     44.08 o
   5 -11   1      301.58      241.20     40.25 o
   6 -11   1     1201.20     1196.08     48.42 o
   7 -11   1     1459.51     1569.91     65.50 o
   8 -11   1     2052.20     2208.68     77.40 o
   9 -11   1     1731.06     1654.91    169.17 o
  10 -11   1     1509.41     1526.28     85.47 o
 -13 -10   1       50.68        9.53     48.88 o
 -12 -10   1       12.99       27.61     44.26 o
 -11 -10   1        1.04       -4.42     38.99 o
 -10 -10   1       67.31      125.95     22.58 o
  -9 -10   1      439.36      406.66     36.10 o
  -8 -10   1      495.41      545.29     20.31 o
  -7 -10   1       73.43       87.47     28.04 o
  -6 -10   1      658.28      849.24     44.10 o
  -5 -10   1       60.09      -13.30     50.84 o
  -4 -10   1      354.80      433.08     30.95 o
  -3 -10   1     1069.87     1140.07     55.26 o
  -2 -10   1      155.79       78.52     35.83 o
  -1 -10   1      195.82      270.39     16.38 o
   0 -10   1       23.77       60.13     22.58 o
   1 -10   1     1646.93     1856.37     36.81 o
   2 -10   1     1460.24     1289.98     32.20 o
   3 -10   1     1698.81     1879.92     40.89 o
   4 -10   1      407.94      411.55     29.82 o
   5 -10   1       16.95       43.93     47.66 o
   6 -10   1       40.64       55.29     34.57 o
   7 -10   1       21.17      -32.63     32.63 o
   8 -10   1        3.44       32.15     40.79 o
   9 -10   1      228.67      204.62     40.47 o
  10 -10   1      645.01      768.34    126.33 o
 -13  -9   1       24.51      164.24     51.64 o
 -12  -9   1     1030.68      900.75     93.31 o
 -11  -9   1     1473.48     1278.93     50.28 o
 -10  -9   1     4660.45     4559.37     82.37 o
  -9  -9   1     5161.54     4951.88    134.44 o
  -8  -9   1     2891.84     3279.20     80.35 o
  -7  -9   1     6427.85     6432.31    147.26 o
  -6  -9   1     7277.96     6745.45    240.84 o
  -5  -9   1     3197.43     3208.47     87.26 o
  -4  -9   1     2447.32     2779.59    133.38 o
  -3  -9   1     3415.93     2764.86    200.11 o
  -2  -9   1     3048.50     3160.39     68.56 o
  -1  -9   1     3939.20     4591.69     67.61 o
   0  -9   1     2761.76     2391.59     53.43 o
   1  -9   1        3.07       38.41     26.67 o
   2  -9   1      802.00      965.91     28.56 o
   3  -9   1       59.01       32.14     16.47 o
   4  -9   1        2.96      -24.09     24.09 o
   5  -9   1       40.45      -13.56     28.51 o
   6  -9   1     1515.35     1445.24     53.36 o
   7  -9   1       60.28      153.69     34.83 o
   8  -9   1       47.87       77.41     41.21 o
   9  -9   1      112.64      145.49     69.98 o
  10  -9   1        0.34        9.47     64.88 o
  11  -9   1      501.21      493.33    106.75 o
 -13  -8   1      281.51      305.94    104.78 o
 -12  -8   1      463.46      433.91    129.83 o
 -11  -8   1     3138.01     2934.67    104.38 o
 -10  -8   1     4550.13     4567.17    118.04 o
  -9  -8   1     8095.83     8142.94    107.23 o
  -8  -8   1     6241.45     6002.26     73.75 o
  -7  -8   1     9898.14     9867.06    150.99 o
  -6  -8   1     3124.84     3530.83     59.10 o
  -5  -8   1     2275.45     2222.86     54.83 o
  -4  -8   1     3133.25     3099.92     82.32 o
  -3  -8   1      438.09      210.74     27.50 o
  -2  -8   1     1581.29     1301.95     41.35 o
  -1  -8   1     3438.46     3530.05     72.15 o
   0  -8   1     5296.37     5795.30    102.99 o
   1  -8   1    20299.89    18513.76    206.30 o
   2  -8   1    17032.47    18912.09    212.14 o
   3  -8   1     7728.78     7128.86    153.71 o
   4  -8   1    14547.45    14942.71    197.85 o
   5  -8   1    12650.70    13349.19    277.46 o
   6  -8   1     2666.66     2443.30     82.18 o
   7  -8   1     1117.81     1033.42     54.74 o
   8  -8   1      147.51       82.11     56.24 o
   9  -8   1      156.65       15.36     59.13 o
  10  -8   1      741.13      716.70     57.49 o
  11  -8   1      779.70     1009.11     91.38 o
 -13  -7   1       40.52      109.68     57.47 o
 -12  -7   1       72.77       42.58     42.65 o
 -11  -7   1      296.52      251.24     33.33 o
 -10  -7   1      699.10      727.98     34.61 o
  -9  -7   1      220.07      177.20     24.91 o
  -8  -7   1     4237.13     4743.57     62.22 o
  -7  -7   1     9655.47     8922.55    158.12 o
  -6  -7   1     6443.52     7538.60    104.50 o
  -5  -7   1    15431.24    16013.51    354.03 o
  -4  -7   1       86.24       47.33     13.65 o
  -3  -7   1     5169.19     3803.94     97.28 o
  -2  -7   1      233.51      525.26     43.21 o
  -1  -7   1      341.47      367.98     22.19 o
   0  -7   1     7085.65     7560.29     88.96 o
   1  -7   1     9281.55    11369.41    213.56 o
   2  -7   1     7227.44     7184.20     90.97 o
   3  -7   1    33794.05    31994.96    387.49 o
   4  -7   1     7032.57     6612.01    128.62 o
   5  -7   1     4815.50     4986.61     87.14 o
   6  -7   1     7877.57     8826.18    156.72 o
   7  -7   1     2171.10     2689.24     66.61 o
   8  -7   1     3159.52     3339.21     74.95 o
   9  -7   1      981.04      928.27     52.58 o
  10  -7   1       45.07       -4.55     42.70 o
  11  -7   1      125.96      101.34     48.77 o
  12  -7   1      473.57      445.38    161.59 o
 -14  -6   1      549.61      591.51    141.38 o
 -13  -6   1      137.82      298.21     89.63 o
 -12  -6   1        0.30       -9.50     35.12 o
 -11  -6   1      574.87      652.65     62.07 o
 -10  -6   1       27.04        9.37     35.12 o
  -9  -6   1      419.51      401.73     39.06 o
  -8  -6   1      576.45      524.91     37.58 o
  -7  -6   1      114.86      183.00     15.10 o
  -6  -6   1      537.97      461.94     28.98 o
  -5  -6   1        8.84       26.26     11.63 o
  -4  -6   1      715.04      447.82     27.67 o
  -3  -6   1      188.06      184.39     20.90 o
  -2  -6   1     3706.38     4989.13     87.08 o
  -1  -6   1     4059.16     5413.27     54.92 o
   0  -6   1      485.34      500.25     18.50 o
   1  -6   1     2106.05     2211.61     14.90 o
   2  -6   1      375.51      408.22     12.33 o
   3  -6   1     4771.10     4741.49     65.85 o
   4  -6   1     6393.25     6041.40     93.53 o
   5  -6   1      265.55      128.17     32.33 o
   6  -6   1      177.40      122.27     26.85 o
   7  -6   1      112.02       70.98     27.90 o
   8  -6   1     1929.76     2115.55     69.94 o
   9  -6   1      812.69      868.39     41.89 o
  10  -6   1      167.22      205.14     37.00 o
  11  -6   1        1.80       -5.86     35.86 o
  12  -6   1       69.04       -8.47    173.92 o
 -14  -5   1     1782.69     1649.72    209.23 o
 -13  -5   1     3093.24     3162.12    106.28 o
 -12  -5   1     2416.84     2501.35    147.30 o
 -11  -5   1     1912.02     1941.71     59.17 o
 -10  -5   1       10.32      -32.01     32.01 o
  -9  -5   1      952.98      883.57     36.25 o
  -8  -5   1     1626.82     1788.97     41.09 o
  -7  -5   1     6996.30     7169.69    119.82 o
  -6  -5   1    12119.98    12162.93    157.58 o
  -5  -5   1     3198.50     2898.36     39.09 o
  -4  -5   1    13548.86    16407.58    193.05 o
  -3  -5   1     1897.11     2490.34     51.67 o
  -1  -5   1     2729.96     2596.97     29.50 o
   0  -5   1    13795.70    15527.98    125.42 o
   1  -5   1     1184.01     1550.91     28.68 o
   2  -5   1     3310.83     3882.38     44.62 o
   3  -5   1      312.82      118.99     18.60 o
   4  -5   1      341.85      341.18     25.78 o
   5  -5   1     3074.91     2841.56     58.18 o
   6  -5   1     3725.59     3963.07     82.77 o
   7  -5   1     9347.77     9854.00    146.33 o
   8  -5   1     2085.80     2188.28     62.75 o
   9  -5   1      907.00      810.56     66.12 o
  10  -5   1      373.40      442.06     46.75 o
  11  -5   1      538.17      542.44     52.91 o
  12  -5   1        1.71       17.07    123.06 o
  13  -5   1        5.73      153.35     63.32 o
 -14  -4   1     3431.06     3466.01    117.37 o
 -13  -4   1     3337.39     2898.67    191.57 o
 -12  -4   1     2843.26     2650.13    102.67 o
 -11  -4   1     3079.22     3068.14     74.74 o
 -10  -4   1      103.31       57.10     42.03 o
  -9  -4   1      178.20      185.68     29.09 o
  -8  -4   1     1107.40     1002.64     31.38 o
  -7  -4   1      180.35      102.31     29.36 o
  -6  -4   1      720.38     1039.82     29.78 o
  -5  -4   1    24945.74    26157.67    319.70 o
  -4  -4   1     8967.56     7893.19     81.38 o
  -3  -4   1     1165.14     1284.45     24.87 o
  -2  -4   1    16666.34    16409.33    289.17 o
  -1  -4   1    52671.45    52475.14    888.82 o
   0  -4   1    24159.54    20501.98    263.89 o
   1  -4   1     4504.44     3900.31     53.46 o
   2  -4   1    21704.35    19298.94    286.06 o
   3  -4   1       39.15      -30.71     37.48 o
   4  -4   1     2014.76     1457.37     88.94 o
   5  -4   1     4366.99     5673.63     74.94 o
   6  -4   1    14096.24    15015.68    199.12 o
   7  -4   1    10353.23    10754.76    154.13 o
   8  -4   1     5507.04     5325.77     98.21 o
   9  -4   1     7230.57     6984.45    117.47 o
  10  -4   1     5454.71     5391.49    101.24 o
  11  -4   1      350.76      330.16     46.57 o
  12  -4   1       81.93      -57.69     57.69 o
  13  -4   1        1.24      114.65     57.97 o
 -14  -3   1       69.14       41.03     47.89 o
 -13  -3   1      185.79       57.77    108.95 o
 -12  -3   1     2700.87     2640.15    130.65 o
 -11  -3   1     1393.65     1588.42     72.62 o
 -10  -3   1     2319.90     2485.81    106.40 o
  -9  -3   1      427.37      447.78     39.58 o
  -8  -3   1      955.07      720.81     67.56 o
  -7  -3   1       85.21      150.50     29.49 o
  -6  -3   1     3424.14     3156.29     66.88 o
  -5  -3   1     4145.95     4576.29     64.30 o
  -4  -3   1    12715.99    13289.51    254.79 o
  -3  -3   1    18325.15    16235.13    205.27 o
  -2  -3   1     5530.48     5997.27     45.67 o
  -1  -3   1    17677.88    19401.79    332.44 o
   0  -3   1     4725.71     5552.83    105.28 o
   1  -3   1     4894.76     4862.26     79.37 o
   2  -3   1     4066.21     5222.63     47.94 o
   4  -3   1     2519.37     2984.49     60.46 o
   6  -3   1      720.76      579.77     25.85 o
   7  -3   1     5324.91     5499.92     79.33 o
   8  -3   1     3486.18     3735.03     74.31 o
   9  -3   1     5656.43     5518.93     97.71 o
  10  -3   1     2952.94     2689.82     90.72 o
  11  -3   1     4212.37     4392.59    166.82 o
  12  -3   1     1029.75      812.50    110.35 o
  13  -3   1      181.07      279.25     78.49 o
 -14  -2   1      449.62      596.88    238.17 o
 -13  -2   1       42.99      122.71     51.44 o
 -12  -2   1      261.71      202.36     50.96 o
 -11  -2   1      172.28      136.35     48.75 o
 -10  -2   1     1157.11     1313.40     57.46 o
  -9  -2   1       27.77        6.68     33.75 o
  -8  -2   1      408.85      385.97     39.89 o
  -7  -2   1     1162.53     1179.00     55.67 o
  -6  -2   1       84.44      162.91     30.57 o
  -4  -2   1      604.54      465.66     18.97 o
  -2  -2   1    29498.47    26605.78    415.46 o
  -1  -2   1     1603.36     2223.36     23.90 o
   1  -2   1      242.64      214.42     23.57 o
   2  -2   1     9952.74    11854.54     92.37 o
   4  -2   1      319.84      259.46     70.37 o
   5  -2   1      306.53      374.50     16.37 o
   6  -2   1      757.15      705.07     54.10 o
   7  -2   1      473.97      433.18     32.72 o
   8  -2   1     1741.20     1513.80     49.96 o
   9  -2   1     2015.46     2155.60     48.98 o
  10  -2   1     1537.20     1427.49     59.06 o
  11  -2   1      822.46      703.92     43.52 o
  12  -2   1      250.39      182.16     73.12 o
  13  -2   1      117.38      422.97    307.89 o
 -13  -1   1     1528.21     1751.57    223.34 o
 -12  -1   1     3533.03     3345.66    247.09 o
 -11  -1   1     4498.95     4522.15    122.83 o
 -10  -1   1     6439.29     6663.89    171.94 o
  -9  -1   1     2338.14     2544.65     90.21 o
  -8  -1   1     5943.51     6486.48    120.97 o
  -7  -1   1     6531.73     7243.86    125.66 o
  -6  -1   1       51.67       31.92     27.93 o
  -5  -1   1     2190.60     1495.64     58.60 o
  -4  -1   1     8993.98     7436.98     90.68 o
  -3  -1   1     5229.69     5715.95     70.52 o
  -2  -1   1     9774.36    11202.17    122.40 o
  -1  -1   1    16042.94    17712.18    154.86 o
   0  -1   1    14770.40    18039.83   1341.57 o
   2  -1   1     3684.44     3308.36     52.20 o
   3  -1   1     9623.99    11298.15     88.42 o
   4  -1   1     9333.86     9384.69    142.64 o
   5  -1   1      256.62       19.15     58.92 o
   6  -1   1      635.71      596.16     27.41 o
   7  -1   1       43.49       18.89     35.42 o
   8  -1   1     1724.35     1653.59     47.61 o
   9  -1   1     1243.51     1141.37     40.69 o
  10  -1   1     2228.54     2058.63    102.31 o
  11  -1   1     1339.69     1330.82     86.44 o
  12  -1   1      449.48      279.46     59.06 o
  13  -1   1      656.45      444.08    106.60 o
  14  -1   1      105.17      105.59     79.23 o
 -13   0   1      844.25      851.73    221.66 o
 -12   0   1     1415.41     1484.40    103.57 o
 -11   0   1     4335.83     4817.49    173.25 o
 -10   0   1     2333.94     2677.49    103.06 o
  -9   0   1     4301.35     4222.97    135.29 o
  -8   0   1     5344.25     5773.06    113.80 o
  -7   0   1     5026.05     5117.78     99.41 o
  -6   0   1     2423.95     2886.12     55.68 o
  -5   0   1     8767.50     7992.79    125.05 o
  -4   0   1     1313.55     1142.51     25.46 o
  -3   0   1    25914.70    22699.71    322.47 o
  -2   0   1    12840.05    16708.04    279.93 o
  -1   0   1    23252.43    26311.21    848.58 o
   1   0   1    36998.92    38359.00    484.85 o
   2   0   1     4851.73     4046.77    114.06 o
   3   0   1   142138.44   145820.80      0.10 o
   4   0   1    24388.33    23547.98    279.63 o
   5   0   1    31874.98    30148.83    357.94 o
   6   0   1     2150.76     2065.18     46.08 o
   7   0   1      328.02      131.79     23.92 o
   8   0   1     1596.46     1449.58     69.04 o
   9   0   1     2722.19     2428.65    120.17 o
  10   0   1      664.14      741.56     38.59 o
  11   0   1     3866.31     3721.49    138.48 o
  12   0   1     3992.00     4063.34    256.86 o
  13   0   1     1411.44     1539.15    117.77 o
  14   0   1     1678.13     1488.78    134.67 o
 -13   1   1       23.46      -78.89     78.89 o
 -12   1   1      330.15      442.37    196.97 o
 -11   1   1       96.68      -45.13     45.13 o
 -10   1   1      576.46      544.13     67.01 o
  -9   1   1     2185.67     2412.58     99.65 o
  -8   1   1      697.82      613.55     44.91 o
  -7   1   1     4207.54     4498.08     75.72 o
  -6   1   1     1222.79     1316.48     44.34 o
  -5   1   1    10066.56    11251.23    149.13 o
  -4   1   1      363.44      372.76     29.09 o
  -3   1   1    12424.81    10593.84    123.00 o
  -2   1   1    13950.11    14985.59    241.14 o
  -1   1   1     1155.85     1550.48     16.39 o
   0   1   1     2930.63     3292.28     96.26 o
   1   1   1     8567.07     8752.49    108.86 o
   2   1   1    31779.62    31577.19    826.30 o
   3   1   1      435.02      549.67    126.17 o
   4   1   1    28996.52    30808.48   1086.65 o
   5   1   1    12579.46     9950.25    604.21 o
   6   1   1     1217.01      944.05     71.26 o
   7   1   1     3158.36     3893.90    108.88 o
   8   1   1      531.11      277.62     44.84 o
   9   1   1      309.37      197.88     50.12 o
  10   1   1      869.40      924.75     46.92 o
  11   1   1     2483.05     2180.64     60.35 o
  12   1   1     2466.54     2403.25     95.27 o
  13   1   1     1363.61     1282.05    156.77 o
  14   1   1     1185.71     1174.66    101.89 o
 -13   2   1      229.23      265.77    333.51 o
 -12   2   1      146.04      100.55     98.98 o
 -11   2   1      168.69       79.73     46.49 o
 -10   2   1       23.79      -22.11     60.99 o
  -9   2   1      706.04      815.50     33.83 o
  -8   2   1       12.47       78.90     46.41 o
  -7   2   1     9688.97    10462.08    167.23 o
  -6   2   1     4585.03     3745.26     73.17 o
  -5   2   1     1352.67     1556.54     27.72 o
  -4   2   1     4964.62     6574.30    136.53 o
  -3   2   1      399.63      613.07     34.13 o
  -2   2   1      165.40      185.95     19.87 o
  -1   2   1     4129.50     3030.43    103.02 o
   2   2   1     2631.57     3560.54     50.87 o
   3   2   1     1206.65     1716.95     46.03 o
   4   2   1     1863.25     2226.99     67.32 o
   6   2   1     3966.44     4007.77    123.81 o
   7   2   1      770.89      672.77     49.79 o
   8   2   1      547.12      503.34     44.40 o
   9   2   1      173.88      228.73     31.44 o
  10   2   1      177.52      127.52     27.37 o
  11   2   1      882.74      688.94     39.58 o
  12   2   1      252.03      255.10     54.39 o
  13   2   1      241.49      159.99     74.82 o
  14   2   1        0.53       12.82    141.88 o
 -13   3   1     1184.63     1092.13    138.71 o
 -12   3   1      383.62      268.65     70.44 o
 -11   3   1      750.72      359.30     85.28 o
 -10   3   1      227.52      240.18     42.81 o
  -9   3   1      205.89      154.44     31.60 o
  -8   3   1     6287.26     6362.46    106.36 o
  -7   3   1      819.27      956.80     64.70 o
  -6   3   1     3158.99     3234.22    109.81 o
  -5   3   1    10712.84    11499.81    229.23 o
  -4   3   1    14521.80    13293.85    171.03 o
  -3   3   1    13269.68    13319.89    212.05 o
  -2   3   1       34.04       71.83     29.28 o
  -1   3   1     1606.02     1041.96     59.48 o
   0   3   1    22095.20    24783.61    379.25 o
   1   3   1      116.79      122.61     17.92 o
   2   3   1      640.04      952.14     21.58 o
   3   3   1      214.85      320.26     16.10 o
   4   3   1     2728.78     2817.33     22.49 o
   5   3   1     8786.33     7509.99    210.33 o
   6   3   1    17526.58    18984.50    287.81 o
   7   3   1     1074.18     1182.18     37.43 o
   8   3   1     1431.42     1071.55     77.75 o
   9   3   1     2379.05     2338.19     56.70 o
  10   3   1     1916.93     1840.19     52.76 o
  11   3   1       56.20       55.18     36.98 o
  12   3   1       79.17       44.38     36.40 o
  13   3   1      214.97      203.11     44.30 o
  14   3   1      727.38      714.95    126.28 o
 -12   4   1      140.76        8.45    103.92 o
 -11   4   1      452.74      482.00     40.15 o
 -10   4   1     1145.19     1132.99     75.54 o
  -9   4   1      865.88      877.59     68.68 o
  -8   4   1       35.92       11.15     50.57 o
  -7   4   1      470.51      695.52     44.08 o
  -6   4   1    10620.24    10651.19    151.86 o
  -5   4   1     2406.06     3066.34     56.13 o
  -4   4   1    15406.85    14420.79    259.29 o
  -3   4   1    19489.81    21514.77    384.78 o
  -2   4   1     8661.50     9180.78    121.08 o
  -1   4   1     2258.21     1460.33     62.52 o
   0   4   1     2186.00     2831.22     38.95 o
   1   4   1        0.17       56.76     12.40 o
   2   4   1    10065.39     8628.31     79.21 o
   3   4   1    12079.07    12781.23    150.08 o
   4   4   1     2721.70     2849.84     41.12 o
   5   4   1    11813.71    12019.69    116.20 o
   6   4   1    12099.66    11376.11    251.05 o
   7   4   1    10112.85     9198.33    202.15 o
   8   4   1     5663.86     5903.40    155.13 o
   9   4   1     2585.40     2692.48     60.97 o
  10   4   1     1376.99     1662.75     64.17 o
  11   4   1     1651.54     1585.87     48.41 o
  12   4   1       37.76       41.29     35.86 o
  13   4   1        0.15       21.43    103.58 o
  14   4   1       27.02      -10.63     51.90 o
 -12   5   1       55.82       -8.79    184.47 o
 -11   5   1      172.18      105.95    136.72 o
 -10   5   1      268.36      184.08     41.49 o
  -9   5   1        2.41       92.38     54.12 o
  -8   5   1      587.19      626.81     36.80 o
  -7   5   1      597.26      730.13     54.89 o
  -6   5   1        5.04      -30.83     30.83 o
  -5   5   1    11513.56    11367.96    141.06 o
  -4   5   1       59.23      104.57     24.32 o
  -3   5   1     3942.59     3345.91     60.00 o
  -2   5   1    12468.96    10937.07    216.93 o
  -1   5   1    11586.71    11084.92    170.32 o
   0   5   1     7684.70     6710.56    170.29 o
   1   5   1     3584.35     2585.03     86.89 o
   2   5   1    24405.56    22292.97    236.97 o
   3   5   1      927.30      914.63     16.78 o
   4   5   1      290.64      298.53     12.45 o
   5   5   1    10601.31    11876.31    102.48 o
   6   5   1     1225.95     1807.84     36.12 o
   7   5   1     5689.55     5801.42    147.33 o
   8   5   1     1107.74     1166.55     35.92 o
   9   5   1     2630.48     2867.36     65.75 o
  10   5   1     3907.99     3907.69    145.44 o
  11   5   1      956.21      887.73     47.37 o
  12   5   1     1168.38     1226.91     51.10 o
  13   5   1      387.65      424.07     54.48 o
  14   5   1      114.04      -64.38     64.38 o
 -12   6   1     1243.88     1263.00    106.61 o
 -11   6   1     1499.74     1381.73    105.60 o
 -10   6   1     1757.40     1715.37    144.21 o
  -9   6   1      818.94      721.33     41.49 o
  -8   6   1      660.34      808.59     51.01 o
  -7   6   1       42.29       46.48     35.97 o
  -6   6   1      128.38      134.81     26.98 o
  -5   6   1      343.32      395.03     47.75 o
  -4   6   1     4194.72     4666.42     56.10 o
  -3   6   1     4396.88     4063.25     69.34 o
  -2   6   1      214.34       82.10     31.99 o
  -1   6   1     8445.65    10553.95     89.49 o
   0   6   1     1996.19     1738.01     39.38 o
   2   6   1       11.95        0.37     11.56 o
   3   6   1       33.69       16.00     20.12 o
   4   6   1     3059.51     2430.32     70.10 o
   5   6   1      719.25     1085.71     16.83 o
   6   6   1      236.39      430.35     20.61 o
   7   6   1     1444.65     1857.23     36.44 o
   8   6   1     1401.64     1384.35     44.48 o
   9   6   1       29.70       88.94     38.35 o
  10   6   1      554.00      574.54     32.28 o
  11   6   1      189.36       76.21     40.10 o
  12   6   1      234.36      100.86     61.69 o
  13   6   1       25.89      -27.17     43.54 o
  14   6   1      205.46      294.18     78.99 o
 -11   7   1     3042.86     3090.52    147.09 o
 -10   7   1     3563.59     3816.21    125.78 o
  -9   7   1     3921.04     3717.36    213.45 o
  -8   7   1     2514.42     2400.92     70.03 o
  -7   7   1       30.89       53.07     57.33 o
  -6   7   1      247.68      252.11     61.94 o
  -5   7   1     1702.85     1825.92     45.14 o
  -4   7   1       81.42      312.29     63.27 o
  -3   7   1     6932.03     6664.36    100.68 o
  -2   7   1     3478.97     3571.99     62.90 o
  -1   7   1     9912.37    12416.25    143.89 o
   0   7   1    21305.47    23973.01    392.10 o
   1   7   1    22332.86    16793.65    216.09 o
   2   7   1    20484.36    19367.69    229.12 o
   3   7   1    31036.26    29304.21    339.56 o
   4   7   1     2398.00     2558.45     41.65 o
   5   7   1     2709.80     2684.40     53.00 o
   6   7   1       39.33      123.00     19.66 o
   7   7   1     3372.83     3061.87     67.07 o
   8   7   1     3727.35     3799.55    108.90 o
   9   7   1     5083.41     5332.49    213.60 o
  10   7   1     4766.17     5235.70     88.78 o
  11   7   1     3987.58     4331.03    139.37 o
  12   7   1     2092.22     2096.99     68.61 o
  13   7   1      879.15      858.16     55.47 o
  14   7   1      509.76      517.30    180.01 o
 -11   8   1      990.83      645.34    135.65 o
 -10   8   1     1898.74     2117.84    230.61 o
  -9   8   1     3520.64     3500.07    151.32 o
  -8   8   1     1695.48     1724.01    109.04 o
  -7   8   1     4157.04     4306.37     88.14 o
  -6   8   1     2286.42     2456.86     70.77 o
  -5   8   1      208.03      334.93     37.62 o
  -4   8   1      490.97      364.69     27.83 o
  -3   8   1     7452.17     7822.49    135.63 o
  -2   8   1    12253.07    14311.65    185.18 o
  -1   8   1    13136.98    11208.70    197.56 o
   0   8   1    10787.99    11275.21    161.76 o
   1   8   1     6491.97     5625.19    147.02 o
   2   8   1    35322.30    38749.52    412.22 o
   3   8   1     3036.62     2759.42     62.30 o
   4   8   1     5138.73     4578.33     75.46 o
   5   8   1     4353.29     4820.19     92.08 o
   6   8   1      211.29      109.06     13.50 o
   7   8   1      300.91      331.75     33.14 o
   8   8   1       95.45       15.01     33.94 o
   9   8   1       33.31       33.70     19.16 o
  10   8   1     5250.84     5065.15     82.13 o
  11   8   1     3584.21     3142.60     64.52 o
  12   8   1     5839.59     5704.31    105.06 o
  13   8   1     3903.09     3891.46    236.91 o
  14   8   1     2427.69     2455.17    165.65 o
 -10   9   1      333.18      379.14    101.76 o
  -9   9   1       56.09      -12.79     38.21 o
  -8   9   1     1003.95      948.21    120.17 o
  -7   9   1       75.79       86.53     34.07 o
  -6   9   1       73.05      131.58     41.29 o
  -5   9   1        1.22       -5.68     35.25 o
  -4   9   1      321.31      382.03     31.28 o
  -3   9   1       40.84       79.80     24.50 o
  -2   9   1     1062.62     1041.70     53.46 o
  -1   9   1       72.90        7.98     27.38 o
   0   9   1       31.22      -16.53     16.53 o
   1   9   1      823.77     1080.60     30.59 o
   2   9   1     1024.07      873.32     20.52 o
   3   9   1     3767.56     4764.00     56.31 o
   4   9   1      232.86      171.33     20.80 o
   5   9   1     2734.79     2761.00     79.36 o
   6   9   1     8981.28     8925.50    214.14 o
   7   9   1     1460.15     1682.58     42.73 o
   8   9   1        0.00      -21.14     21.91 o
   9   9   1      323.57      302.74     25.96 o
  10   9   1     1741.93     1682.52     63.70 o
  11   9   1     1618.40     1764.03     51.69 o
  12   9   1     2174.02     1984.76     91.88 o
  13   9   1     1887.87     1718.47    153.78 o
  14   9   1     2539.18     2686.90    117.86 o
 -10  10   1      231.22      186.82    105.36 o
  -9  10   1      464.72      363.92     66.78 o
  -8  10   1     2249.23     2081.95    119.44 o
  -7  10   1      425.43      327.63     43.49 o
  -6  10   1      147.04       25.84     33.71 o
  -5  10   1      409.61      235.38     35.83 o
  -4  10   1       11.33       -1.23     20.89 o
  -3  10   1     1601.62     1780.05     45.20 o
  -2  10   1      732.05      700.90     28.93 o
  -1  10   1      119.77       85.78     34.32 o
   0  10   1     2421.79     2000.87     59.34 o
   1  10   1     1830.35     1895.69     51.93 o
   2  10   1     4703.16     5805.49     83.20 o
   3  10   1     1682.27     2042.92     44.46 o
   4  10   1      751.95      692.10     23.27 o
   5  10   1      146.77      116.64     24.52 o
   6  10   1     2311.07     2342.20     73.71 o
   7  10   1       39.51       90.12     14.87 o
   8  10   1       47.82       69.38     28.65 o
   9  10   1       11.36      -17.62     17.62 o
  10  10   1       27.70      -15.65     17.50 o
  11  10   1       13.03       39.61     22.35 o
  12  10   1        2.71      -41.72     41.72 o
  13  10   1       17.44      -48.50     48.50 o
  -9  11   1      576.33      699.70     92.74 o
  -8  11   1     1185.04     1265.66     64.97 o
  -7  11   1     2416.84     2691.93     84.10 o
  -6  11   1     1646.83     1708.72     66.78 o
  -5  11   1     2296.96     2352.39     97.57 o
  -4  11   1     6254.04     6710.52    101.89 o
  -3  11   1     2231.67     2198.84     51.14 o
  -2  11   1     2430.85     2670.00     71.34 o
  -1  11   1       21.21       26.46     40.21 o
   0  11   1       24.38       60.88     29.38 o
   1  11   1     2703.82     2982.00     68.46 o
   2  11   1     2675.99     2344.00     41.67 o
   3  11   1     9622.24     8589.14    156.14 o
   4  11   1    14747.11    15707.88    458.32 o
   5  11   1     8675.34     9551.91    278.66 o
   6  11   1     7491.60     7227.42    146.03 o
   7  11   1     3192.19     3122.71    154.20 o
   8  11   1     2680.23     2520.89     87.05 o
   9  11   1        1.36      -17.33     17.33 o
  10  11   1      205.76      205.95     24.37 o
  11  11   1       93.05       99.97     24.46 o
  12  11   1     1198.47     1287.61     96.64 o
  13  11   1     1642.09     1451.45     73.49 o
  -9  12   1      325.21      217.99    102.81 o
  -8  12   1      373.61      367.37     53.53 o
  -7  12   1     1800.79     1751.43     67.55 o
  -6  12   1     3153.63     3552.70     91.93 o
  -5  12   1     4211.24     4494.96     92.02 o
  -4  12   1     4645.17     4850.63     93.04 o
  -3  12   1     2295.70     2458.59     59.63 o
  -2  12   1     3697.27     3779.02    104.77 o
  -1  12   1     1022.80     1179.21     52.76 o
   0  12   1       36.85       74.66     21.33 o
   1  12   1        0.91       18.85     17.31 o
   2  12   1      436.68      406.80     24.97 o
   3  12   1     1143.98     1366.77     31.88 o
   4  12   1     1061.53     1063.66     50.58 o
   5  12   1     8684.86     9760.79    191.18 o
   6  12   1     6776.96     6919.47    290.44 o
   7  12   1     4357.78     4357.70    173.19 o
   8  12   1     3819.86     3504.41    168.70 o
   9  12   1     2429.48     2491.31    125.59 o
  10  12   1      954.62      765.67     28.31 o
  11  12   1       12.84       51.87     52.40 o
  12  12   1       37.44       56.61     37.24 o
  13  12   1      428.35      508.85    162.08 o
  -8  13   1        8.06      -40.31     66.95 o
  -7  13   1       91.04       -6.89     54.14 o
  -6  13   1       24.33       96.05     62.67 o
  -5  13   1       20.88       48.38     38.76 o
  -4  13   1        8.81       69.19     34.17 o
  -3  13   1       21.65      -27.90     27.90 o
  -2  13   1      710.73      921.26     36.13 o
  -1  13   1       21.38       31.37     21.22 o
   0  13   1     4427.49     4163.60    119.82 o
   1  13   1     3006.80     2925.18     55.43 o
   2  13   1        0.21       39.87     32.88 o
   3  13   1     1281.64     1009.53     34.45 o
   4  13   1     1006.34      987.52     59.84 o
   5  13   1      379.83      389.43     55.90 o
   6  13   1     1894.01     1837.12    155.34 o
   7  13   1      791.97     1119.24     60.56 o
   8  13   1     1318.18     1207.19     52.35 o
   9  13   1     1031.51      861.57     87.68 o
  10  13   1       83.50      151.06     25.58 o
  11  13   1      237.70      243.05     38.94 o
  12  13   1       74.09      151.25     50.10 o
  -7  14   1      451.56      402.97    181.03 o
  -6  14   1       76.06      140.42     54.63 o
  -5  14   1     1039.78      968.25     59.24 o
  -4  14   1     2585.76     2840.67    142.80 o
  -3  14   1     2189.59     2512.86     64.35 o
  -2  14   1     1473.05     1391.56     50.29 o
  -1  14   1     1615.07     1470.97     55.48 o
   0  14   1      761.48      729.03     51.36 o
   1  14   1      445.61      546.47     33.07 o
   2  14   1      261.72      256.06     29.54 o
   3  14   1      966.19      994.42     48.82 o
   4  14   1      103.36      220.91     50.90 o
   5  14   1      123.66       60.14     57.32 o
   6  14   1       32.03       42.20     42.17 o
   7  14   1       67.29      195.84     66.47 o
   8  14   1       58.38      -52.74     52.74 o
   9  14   1      877.99     1057.48    133.00 o
  10  14   1      442.68      491.02     89.08 o
  11  14   1       75.88      121.25     88.54 o
  12  14   1       52.91       12.98     36.33 o
  -6  15   1      106.15      157.07     73.07 o
  -5  15   1      183.68      254.22     89.34 o
  -4  15   1      411.76      308.86     52.88 o
  -3  15   1     3082.44     3228.69     83.70 o
  -2  15   1     3957.96     4489.14    122.75 o
  -1  15   1     6939.32     7077.73    155.58 o
   0  15   1     3175.63     3191.66    128.86 o
   1  15   1     7383.24     6761.62    125.69 o
   2  15   1     2286.73     2042.56     55.65 o
   3  15   1      148.89      135.57     56.67 o
   4  15   1      599.95      674.05     55.99 o
   5  15   1      145.37       18.95     65.40 o
   6  15   1     1141.54     1168.15     68.13 o
   7  15   1     1071.11     1274.31    122.05 o
   8  15   1     1092.12     1171.18     84.55 o
   9  15   1     1586.45     1735.58    392.30 o
  10  15   1     1813.11     1678.13    257.53 o
  11  15   1      594.06      577.09    127.86 o
  -5  16   1        0.04      -67.44    105.80 o
  -4  16   1      189.06      121.02    113.19 o
  -3  16   1      541.31      535.71     65.59 o
  -2  16   1     1738.25     1626.53     60.69 o
  -1  16   1     1094.73      966.65     47.60 o
   0  16   1     3824.99     4087.37    159.12 o
   1  16   1     2475.62     2449.42     93.49 o
   2  16   1     1513.79     1520.59     69.50 o
   3  16   1      852.38     1141.89    110.42 o
   4  16   1      239.69      386.97     74.28 o
   5  16   1       77.61       37.47    138.04 o
   6  16   1       16.34      -61.28     61.28 o
   7  16   1      332.47      216.33    113.34 o
   8  16   1      657.58      793.29    272.49 o
   9  16   1     1128.46     1246.25     88.50 o
  10  16   1     1531.50     1796.54    164.37 o
  -4  17   1      177.31      -65.23     94.24 o
  -3  17   1       36.19      -59.16     59.16 o
  -2  17   1       41.69       40.17     44.45 o
  -1  17   1       11.82      -12.86     36.14 o
   0  17   1        5.56      -14.63     28.46 o
   1  17   1      852.33      815.22     69.86 o
   2  17   1      200.39      216.10     35.11 o
   3  17   1       48.20       89.83    108.51 o
   4  17   1      490.22      328.62     99.90 o
   5  17   1      152.58      310.67     98.14 o
   6  17   1       21.80      -55.97     89.91 o
   7  17   1      239.81      376.98    102.68 o
   8  17   1       33.64       31.92     50.74 o
   9  17   1      146.88      328.58     86.46 o
  10  17   1      361.99      698.96     89.12 o
  -3  18   1       51.19       58.67    153.90 o
  -2  18   1       38.37       61.60     55.65 o
   0  18   1      241.13      264.91     31.00 o
   1  18   1      563.55      544.18     46.33 o
   2  18   1      467.41      628.19    120.42 o
   3  18   1      664.35      616.07     95.23 o
   4  18   1     1795.18     2031.54    161.91 o
   5  18   1      140.93      -93.69     93.69 o
   6  18   1      536.76      671.71     96.39 o
   7  18   1      139.02       66.59     93.06 o
   8  18   1       97.01      127.96     86.17 o
   9  18   1       25.87       48.86     86.54 o
  -1  19   1       11.65      158.49     84.48 o
   0  19   1      264.87      248.74    160.27 o
   1  19   1      707.54      498.36     54.50 o
   2  19   1      947.05     1080.41    121.33 o
   3  19   1     1822.33     2483.47    189.23 o
   4  19   1      791.36     1118.47    138.06 o
   5  19   1     1739.58     1770.27    157.97 o
   6  19   1     1080.25     1333.12    145.75 o
   7  19   1      813.86     1004.89    132.64 o
  -5 -19   2      674.04      828.54    106.95 o
  -4 -19   2      157.13      372.23     89.33 o
  -3 -19   2      105.94      -40.03     83.67 o
  -1 -19   2      996.17      884.59    116.95 o
   0 -19   2     1505.79     1154.44    151.94 o
   1 -19   2     1870.75     2182.88    187.15 o
  -7 -18   2      317.13      358.45    100.80 o
  -6 -18   2      929.70     1015.59    124.69 o
  -5 -18   2      172.31      348.99    105.69 o
  -4 -18   2      311.21      151.32     95.79 o
  -3 -18   2      864.89      752.35    120.71 o
  -2 -18   2       52.53      201.74    109.36 o
  -1 -18   2        8.47      -51.25     85.21 o
   0 -18   2      487.42      464.76    110.21 o
   1 -18   2      689.65      413.70     66.90 o
   2 -18   2      737.07      689.24    169.82 o
   3 -18   2      480.46      417.38    137.08 o
  -7 -17   2      909.62      921.49    104.60 o
  -6 -17   2     1021.38      835.21    105.42 o
  -5 -17   2      801.27      705.57    112.10 o
  -4 -17   2      563.71      500.86    109.71 o
  -3 -17   2      643.00      895.05    120.69 o
  -2 -17   2        1.18       24.48    143.18 o
   0 -17   2        7.42      -47.12     71.37 o
   1 -17   2      271.88      338.56    107.86 o
   2 -17   2       51.96       11.53     77.52 o
   3 -17   2       18.51      -70.95     70.95 o
   4 -17   2       88.65       21.48    125.14 o
  -9 -16   2     1031.16     1021.06    102.69 o
  -8 -16   2     2038.46     2206.01    141.21 o
  -7 -16   2     3078.87     3601.45    184.53 o
  -6 -16   2     3240.84     3791.39    191.89 o
  -5 -16   2     4187.36     3982.79    192.53 o
  -4 -16   2     2657.16     3202.91    184.37 o
  -3 -16   2     1643.93     1816.00     98.20 o
  -2 -16   2      810.62      866.70     70.87 o
  -1 -16   2      217.38      319.77     55.65 o
   0 -16   2      127.78       46.82     32.91 o
   1 -16   2        0.41       29.89     55.83 o
   2 -16   2      338.51      349.21     45.59 o
   3 -16   2      145.50      161.47     57.42 o
   4 -16   2     1012.31     1082.55    132.08 o
   5 -16   2      935.23      811.08     79.52 o
   6 -16   2     1631.55     1618.66    104.24 o
  -9 -15   2        3.65      -64.34     64.34 o
  -8 -15   2     1058.33     1094.51    101.59 o
  -7 -15   2     1146.41      889.58     97.62 o
  -6 -15   2     2959.15     3201.52    166.76 o
  -5 -15   2     2433.89     2722.28    161.11 o
  -4 -15   2     1879.41     1912.25    134.26 o
  -3 -15   2     2263.02     2584.02    492.99 o
  -2 -15   2      792.17      879.36    110.61 o
  -1 -15   2     1056.66     1169.49    126.13 o
   0 -15   2      331.87      349.05     48.33 o
   1 -15   2       40.29      101.24     32.81 o
   2 -15   2       20.74       35.03     23.24 o
   3 -15   2      468.07      396.32     53.69 o
   4 -15   2     1429.16     1464.56     69.01 o
   5 -15   2     2207.04     2142.58    109.37 o
   6 -15   2     1377.92     1306.21    114.27 o
   7 -15   2     2618.64     2259.91    122.38 o
  -9 -14   2       10.52       27.79     51.35 o
  -8 -14   2        0.36      134.44     63.84 o
  -7 -14   2      107.85       48.44     55.06 o
  -6 -14   2        2.47      -73.57     73.57 o
  -5 -14   2      858.24      924.23     57.46 o
  -4 -14   2      624.59      792.08     65.16 o
  -3 -14   2      431.79      493.00     59.04 o
  -2 -14   2     1725.89     1750.43     71.89 o
  -1 -14   2     1128.64     1289.18    105.75 o
   0 -14   2       51.33       43.64     34.13 o
   1 -14   2      147.58      185.86     26.57 o
   2 -14   2       68.47      114.51     27.96 o
   3 -14   2      392.09      393.38     65.50 o
   4 -14   2      162.92      112.36     28.93 o
   5 -14   2      153.20      233.69     55.85 o
   6 -14   2      546.66      351.46     60.01 o
   7 -14   2      205.36      102.40     52.45 o
   8 -14   2      246.63      217.19    102.90 o
 -11 -13   2     1393.32     1131.61    166.28 o
 -10 -13   2      935.08      923.15    117.82 o
  -9 -13   2      179.89      240.30     59.17 o
  -8 -13   2      108.86       68.42     52.71 o
  -7 -13   2      253.49      308.07     53.20 o
  -6 -13   2      156.53      123.11     42.08 o
  -5 -13   2      577.25      485.42     47.11 o
  -4 -13   2      369.50      410.04     48.04 o
  -3 -13   2      966.53     1016.59    140.85 o
  -2 -13   2     2447.00     2508.93     82.25 o
  -1 -13   2      256.02      246.07     38.24 o
   0 -13   2     5182.95     5449.35    164.48 o
   1 -13   2      986.95      908.46     27.47 o
   2 -13   2      839.27      690.95     27.50 o
   3 -13   2        6.36      -21.36     21.36 o
   4 -13   2        5.76       -9.08     24.08 o
   5 -13   2      291.33      306.89     30.17 o
   6 -13   2      771.76      951.57     67.16 o
   7 -13   2      536.48      609.64     60.05 o
   8 -13   2      194.37       74.34     93.72 o
 -12 -12   2     4614.49     4688.30    145.64 o
 -11 -12   2     3460.95     3662.04    119.82 o
 -10 -12   2     4032.53     3889.84    199.69 o
  -9 -12   2     3170.46     2933.69    166.24 o
  -8 -12   2     2042.67     2240.66     92.29 o
  -7 -12   2      265.89      262.97    147.68 o
  -6 -12   2      126.39      174.61     36.46 o
  -5 -12   2      114.25      182.74     43.88 o
  -4 -12   2     1028.65     1196.11     69.77 o
  -3 -12   2     2826.59     2889.53    175.48 o
  -2 -12   2       95.54      111.46     40.98 o
  -1 -12   2    10280.94    10119.11    244.50 o
   0 -12   2    12393.36    12609.54    188.09 o
   1 -12   2     8690.35     9368.08    143.26 o
   2 -12   2     4599.32     4979.40    132.13 o
   3 -12   2     2462.50     2538.83     55.59 o
   4 -12   2     1101.16      866.46     39.11 o
   5 -12   2        2.77       16.34     31.02 o
   6 -12   2       50.00       30.27     67.65 o
   7 -12   2      833.99      871.41     53.21 o
   8 -12   2     3347.98     3347.90     96.94 o
   9 -12   2     1428.33     1257.12     77.99 o
 -12 -11   2     1037.97      975.24     97.39 o
 -11 -11   2     2660.51     2315.34    169.47 o
 -10 -11   2     1664.66     1453.51     57.78 o
  -9 -11   2     1455.53     1466.79     80.91 o
  -8 -11   2      951.84      879.09     40.15 o
  -7 -11   2     1702.73     1658.32     62.23 o
  -6 -11   2     1235.66     1059.54    133.78 o
  -5 -11   2      348.33      411.56     82.94 o
  -4 -11   2     1008.66      771.62     52.13 o
  -3 -11   2      347.17      395.21     78.57 o
  -2 -11   2     7091.83     6720.51    141.44 o
  -1 -11   2     4552.94     4665.83    110.52 o
   0 -11   2     4437.80     4836.39     63.72 o
   1 -11   2     2956.58     2002.14     63.42 o
   2 -11   2     7715.25     7374.11    131.68 o
   3 -11   2     7396.76     7622.72    110.49 o
   4 -11   2     2422.69     2520.33     61.40 o
   5 -11   2     3257.56     3047.74     68.48 o
   6 -11   2       19.05       74.57     27.78 o
   7 -11   2       34.07       19.47     71.76 o
   8 -11   2      473.22      402.05     64.90 o
   9 -11   2     1704.15     1514.07    125.97 o
  10 -11   2     1582.35     1543.35     86.19 o
 -13 -10   2      108.79       77.77    105.87 o
 -12 -10   2       51.05      -30.03     97.25 o
 -11 -10   2       27.36       83.91     68.17 o
 -10 -10   2       18.24      -22.59     30.08 o
  -9 -10   2       86.22      106.75     25.00 o
  -8 -10   2        8.41      -13.25     13.25 o
  -7 -10   2      326.75      337.33     19.95 o
  -6 -10   2      398.53      351.58     35.00 o
  -5 -10   2       18.72       96.20     30.09 o
  -4 -10   2      594.16      463.61     39.08 o
  -3 -10   2      559.29      310.02     38.85 o
  -2 -10   2      100.17      177.79     39.25 o
  -1 -10   2      199.07        2.71     73.42 o
   0 -10   2     1051.39     1271.19     27.57 o
   1 -10   2      304.20      272.70     26.45 o
   2 -10   2        5.32       27.53     22.54 o
   3 -10   2       27.76       43.20     33.30 o
   4 -10   2     1072.64     1041.18     46.01 o
   5 -10   2       25.41      -11.33     26.26 o
   6 -10   2      831.64      856.26     41.82 o
   7 -10   2      195.73      155.61     43.54 o
   8 -10   2      213.05       83.74     42.46 o
   9 -10   2      135.05      190.91     44.10 o
  10 -10   2      382.82      330.99     68.88 o
 -13  -9   2        0.95      -27.76     58.70 o
 -12  -9   2      211.47       74.34    185.65 o
 -11  -9   2      406.91      344.56     39.84 o
 -10  -9   2       31.11       51.72     22.15 o
  -9  -9   2     2999.20     3042.35     79.62 o
  -8  -9   2     1453.67     1274.63     36.62 o
  -7  -9   2     9696.85     9661.15    229.15 o
  -6  -9   2     5210.85     5243.00    134.68 o
  -5  -9   2    10003.05     9820.18    420.48 o
  -4  -9   2     2410.60     2891.32     78.00 o
  -3  -9   2      266.01      519.70     53.56 o
  -2  -9   2     2327.24     2261.83     68.54 o
  -1  -9   2     1269.50     1145.83     92.89 o
   0  -9   2    12137.23    12868.67    197.33 o
   1  -9   2     3912.97     3320.54     65.02 o
   2  -9   2     7591.99     7566.45    126.76 o
   3  -9   2     2316.72     2183.63     43.48 o
   4  -9   2      565.17      557.81     38.35 o
   5  -9   2      304.86      298.67     40.25 o
   6  -9   2      466.24      480.03     63.17 o
   7  -9   2      189.44      168.47     32.85 o
   8  -9   2      113.37      152.20     40.40 o
   9  -9   2       11.30       76.52     60.80 o
  10  -9   2       51.90      -23.56     56.06 o
  11  -9   2        0.07       64.37     56.70 o
 -13  -8   2       40.24      222.65     94.52 o
 -12  -8   2      178.37      188.06     54.99 o
 -11  -8   2      501.71      635.46     46.21 o
 -10  -8   2     1551.81     1625.09     48.15 o
  -9  -8   2     1260.68     1277.90     56.27 o
  -8  -8   2     3239.84     3440.79     53.30 o
  -7  -8   2     6648.05     7054.81    124.62 o
  -6  -8   2    16809.63    15968.24    293.25 o
  -5  -8   2    12029.38    12004.79    375.96 o
  -4  -8   2    17117.46    16291.40    469.67 o
  -3  -8   2     5050.65     4356.10     96.51 o
  -2  -8   2     1205.86     1162.56     48.80 o
  -1  -8   2      272.17      556.52     30.03 o
   0  -8   2      582.70      432.72     40.43 o
   1  -8   2     4454.64     5495.37    103.53 o
   2  -8   2    13364.00    13308.82    154.93 o
   3  -8   2     9729.54    10415.80    204.71 o
   4  -8   2    13429.31    13066.91    157.16 o
   5  -8   2    10870.20    10699.37    153.84 o
   6  -8   2     6323.29     6940.85    114.75 o
   7  -8   2     2457.71     2867.87     70.09 o
   8  -8   2     1373.33     1535.52     53.65 o
   9  -8   2      239.18      218.56     36.07 o
  10  -8   2       10.84        9.14     44.53 o
  11  -8   2      129.62       94.39     82.44 o
  12  -8   2      173.92      369.96    319.90 o
 -13  -7   2       88.66      198.79     65.17 o
 -12  -7   2      119.76      277.05    145.35 o
 -11  -7   2       34.30       91.68     29.96 o
 -10  -7   2       74.64       84.50     37.09 o
  -9  -7   2       27.19       14.47     25.01 o
  -8  -7   2      958.59      903.71     52.02 o
  -7  -7   2     3250.42     3674.36     53.40 o
  -6  -7   2     5368.08     6008.45    101.63 o
  -5  -7   2     8246.51     8472.50    126.86 o
  -4  -7   2    10535.89    10543.81    188.82 o
  -3  -7   2     5883.91     6657.97    125.46 o
  -2  -7   2    28484.90    31263.21    359.59 o
  -1  -7   2     1131.87     1404.28     61.30 o
   0  -7   2     1786.96     2035.35     43.56 o
   1  -7   2     8015.13     7126.88    134.94 o
   2  -7   2     6471.29     6562.75     90.86 o
   3  -7   2     9942.54    10355.58    136.20 o
   4  -7   2    11445.60    10853.80    132.80 o
   5  -7   2     7328.81     7401.67    143.28 o
   6  -7   2    15314.28    14712.95    201.41 o
   7  -7   2     3446.04     3572.47     77.87 o
   8  -7   2     1098.73      911.96     70.57 o
   9  -7   2     1950.31     1897.07    108.96 o
  10  -7   2       12.76      -14.12     72.45 o
  11  -7   2       39.15      -10.91    108.29 o
  12  -7   2        9.66       84.80     76.72 o
 -13  -6   2      276.03      344.42     70.17 o
 -12  -6   2        2.29      -53.92     53.92 o
 -11  -6   2      266.91      378.65     78.42 o
 -10  -6   2      226.57      241.14     29.38 o
  -9  -6   2     1888.64     1820.45     48.83 o
  -8  -6   2      715.93      810.23     32.79 o
  -7  -6   2      261.53      332.92     34.91 o
  -6  -6   2        6.80       27.43     18.90 o
  -5  -6   2      866.18      867.87     25.77 o
  -4  -6   2       69.00       21.21     16.03 o
  -3  -6   2      328.07       93.47     59.18 o
  -2  -6   2      788.39      757.12     43.96 o
  -1  -6   2       37.02      248.03    114.13 o
   0  -6   2     6717.54     7510.30    127.92 o
   1  -6   2     3424.16     3351.06     26.33 o
   3  -6   2      397.97      613.46     20.50 o
   4  -6   2     1398.32     1478.27     44.10 o
   5  -6   2     1368.96     1454.50     58.90 o
   6  -6   2       46.69       -4.40     28.91 o
   7  -6   2      571.03      609.77     36.86 o
   8  -6   2      407.56      452.28     40.86 o
   9  -6   2      719.45      774.39     43.49 o
  10  -6   2      428.28      358.85     44.59 o
  11  -6   2      281.75      269.52    135.71 o
  12  -6   2       97.76      131.44    174.31 o
 -13  -5   2     2329.02     2304.33    153.18 o
 -12  -5   2     5108.32     4765.21    159.01 o
 -11  -5   2     4659.25     4713.75    171.32 o
 -10  -5   2     3410.84     3207.08     94.94 o
  -9  -5   2     4166.07     4162.55     73.69 o
  -8  -5   2     1431.29     1502.99     66.10 o
  -7  -5   2     1346.87     1185.53     34.29 o
  -6  -5   2     6096.04     6725.24     83.16 o
  -5  -5   2     6650.42     7055.30     81.56 o
  -4  -5   2    18212.44    15451.80    216.33 o
  -3  -5   2    13928.27    12206.77    193.79 o
  -1  -5   2     7265.63     6332.64    224.10 o
   0  -5   2     5407.82     6096.90     37.15 o
   1  -5   2      676.97      579.68     19.27 o
   2  -5   2     5439.13     5286.20     74.93 o
   3  -5   2      556.13      355.15     24.90 o
   4  -5   2      113.85      136.62     34.53 o
   5  -5   2      367.51      356.61     34.65 o
   6  -5   2       43.94      -27.24     27.24 o
   7  -5   2     2968.90     3004.37     98.06 o
   8  -5   2        8.88        3.79     49.70 o
   9  -5   2      140.58      133.39     88.40 o
  10  -5   2     2914.74     2950.31     74.27 o
  11  -5   2     1449.18     1545.16    130.36 o
  12  -5   2      590.28      520.25    127.83 o
  13  -5   2      182.82      155.93     64.85 o
 -13  -4   2     2783.18     2668.67    151.49 o
 -12  -4   2     3012.43     3109.01    195.54 o
 -11  -4   2     7179.91     7552.18    253.10 o
 -10  -4   2     5851.50     5445.95    136.31 o
  -9  -4   2     2702.31     2621.84     55.91 o
  -8  -4   2     4437.69     4023.42     87.21 o
  -7  -4   2       21.67       -6.62     30.74 o
  -6  -4   2       17.96        0.11     26.08 o
  -5  -4   2     9277.92     9504.81    169.44 o
  -3  -4   2      933.15      596.18     15.35 o
  -2  -4   2    43688.77    44323.36    492.64 o
  -1  -4   2    11819.64    13969.91    330.05 o
   0  -4   2     3450.99     3345.92     71.16 o
   1  -4   2     6764.14     5946.24    112.14 o
   2  -4   2        6.94       78.64     16.03 o
   3  -4   2     3209.60     4217.86     51.01 o
   4  -4   2      873.58     1152.41     38.69 o
   5  -4   2      479.47      295.11     47.97 o
   6  -4   2     1056.26      716.19     38.23 o
   7  -4   2     2862.29     3272.15     91.30 o
   8  -4   2     2083.47     2299.19     58.53 o
   9  -4   2     6007.36     6244.19    175.50 o
  10  -4   2     6390.05     6206.83    111.88 o
  11  -4   2     3376.31     3695.48    188.43 o
  12  -4   2     2681.46     2649.60     88.02 o
  13  -4   2     1083.20      916.72     97.17 o
 -13  -3   2       33.23       74.19    140.67 o
 -12  -3   2      656.23      520.48     59.61 o
 -11  -3   2      386.84      527.21     72.37 o
 -10  -3   2      628.87      799.18     43.43 o
  -9  -3   2     2987.67     3055.76     81.26 o
  -8  -3   2      823.70     1177.41    103.14 o
  -7  -3   2     4065.93     3961.93     80.58 o
  -6  -3   2      640.20      477.24     24.89 o
  -5  -3   2     3049.67     3231.21     41.02 o
  -4  -3   2    13780.16    12535.27    325.30 o
  -3  -3   2    10820.83    13544.01    196.30 o
  -2  -3   2     1350.98      953.53     94.26 o
  -1  -3   2    10631.48    11562.33    178.60 o
   0  -3   2    59975.55    65773.88   1468.74 o
   1  -3   2     1339.26     1882.98     33.14 o
   2  -3   2     2052.36     1721.19     55.00 o
   3  -3   2     2484.67     2538.17     31.14 o
   4  -3   2     1119.79      834.96     39.46 o
   5  -3   2     5058.83     4457.85     92.87 o
   6  -3   2      357.10      371.84     23.37 o
   7  -3   2      814.46      589.75     44.38 o
   8  -3   2     2228.88     2020.14     72.27 o
   9  -3   2     1940.57     2377.33     49.35 o
  10  -3   2     3667.66     3633.70    130.04 o
  11  -3   2     4644.74     4384.43    135.43 o
  12  -3   2     2389.61     2409.46    149.69 o
  13  -3   2      775.64      644.18     89.71 o
 -13  -2   2       58.13       64.17     85.87 o
 -12  -2   2     1009.70      950.30     69.78 o
 -11  -2   2      989.14     1068.26     66.74 o
 -10  -2   2      659.06      576.83     55.03 o
  -9  -2   2      639.21      604.39     86.73 o
  -8  -2   2        1.40       30.14     28.39 o
  -7  -2   2     1847.65     1761.88     62.03 o
  -6  -2   2       78.68       76.84     17.29 o
  -5  -2   2     2466.04     1950.62     42.04 o
  -4  -2   2     1837.83     1255.76     49.49 o
  -3  -2   2      683.59      445.00     18.67 o
  -2  -2   2    36379.20    41889.97    734.66 o
  -1  -2   2     1729.01     1784.86     17.64 o
   0  -2   2        8.46        0.95     28.31 o
   1  -2   2      116.15       94.05     15.27 o
   2  -2   2       90.83      261.69     14.32 o
   3  -2   2    29497.96    24254.78    321.67 o
   4  -2   2     1076.28     1391.07     38.66 o
   5  -2   2     6575.60     6981.93     93.48 o
   6  -2   2      224.28      174.55     20.30 o
   7  -2   2      585.58      470.20     31.06 o
   8  -2   2      118.14      130.04     35.28 o
   9  -2   2      145.60       46.10     21.06 o
  10  -2   2      299.86      280.71     52.14 o
  11  -2   2      252.88      248.24     38.95 o
  12  -2   2      178.08      146.09     66.65 o
  13  -2   2      466.69      346.38     80.34 o
  14  -2   2      218.93      355.10    191.48 o
 -13  -1   2      215.15      293.52     85.24 o
 -12  -1   2      576.27      564.49     64.75 o
 -11  -1   2     1700.09     1902.60     97.09 o
 -10  -1   2     7025.01     7148.78    281.36 o
  -9  -1   2    11169.71    11187.53    187.12 o
  -8  -1   2     9527.26     9811.11    143.68 o
  -7  -1   2    12470.76    12444.05    170.13 o
  -6  -1   2      667.35      722.71     25.73 o
  -5  -1   2      574.30      734.13     39.35 o
  -4  -1   2     9533.73     7785.11    105.17 o
  -3  -1   2      309.20      274.67     17.36 o
  -2  -1   2     1558.57     1346.02     46.90 o
  -1  -1   2       24.39       76.93     13.63 o
   0  -1   2     3694.08     2810.12    193.67 o
   1  -1   2     7612.60     7396.93     89.09 o
   2  -1   2    39927.83    39488.90    504.95 o
   3  -1   2     1828.05     2309.32     52.75 o
   4  -1   2    18937.52    21325.56    288.36 o
   5  -1   2    18873.29    16179.93    357.67 o
   6  -1   2     5028.91     5102.56     81.82 o
   7  -1   2     2012.41     2138.23     49.93 o
   8  -1   2        9.68       73.60     41.72 o
   9  -1   2      687.60      626.54     31.36 o
  10  -1   2      854.91      812.95     39.86 o
  11  -1   2     2252.72     2333.52    116.20 o
  12  -1   2     1917.04     1846.39     79.65 o
  13  -1   2     1502.75     1789.33    189.73 o
  14  -1   2      728.98      750.05    209.83 o
 -13   0   2        0.61      -10.23     63.28 o
 -12   0   2      447.76      525.12     96.23 o
 -11   0   2      683.15      751.26     75.25 o
 -10   0   2     2059.09     2208.87     87.57 o
  -9   0   2     3701.64     4192.71     97.97 o
  -8   0   2     9856.26    10866.59    231.80 o
  -7   0   2     2450.72     1878.26     67.35 o
  -6   0   2     8248.16     8111.37    117.58 o
  -5   0   2    11479.07    12381.56    161.68 o
  -4   0   2     9916.77     9601.98    126.64 o
  -3   0   2     1473.51     1557.16     30.74 o
  -2   0   2     3665.75     3183.50    120.87 o
   0   0   2     2274.60     2029.52    116.17 o
   1   0   2    13296.07    12994.67    150.96 o
   2   0   2    15513.18    13837.06    183.33 o
   3   0   2   106224.00    97073.04   2121.64 o
   4   0   2    30060.83    33481.84    515.49 o
   5   0   2    30340.90    28319.80    521.26 o
   6   0   2    32635.56    33860.77    451.79 o
   7   0   2     5437.19     5208.70     84.34 o
   8   0   2     4597.29     5144.52     88.44 o
   9   0   2     1097.44      932.69     67.04 o
  10   0   2      112.75      121.75     19.84 o
  11   0   2     1752.14     1868.18     55.22 o
  12   0   2     4269.61     4305.29    119.45 o
  13   0   2     1306.65     1406.77    103.37 o
  14   0   2     1734.99     1754.89    155.47 o
 -13   1   2      132.24      -65.34    224.24 o
 -12   1   2      125.53      248.96    106.39 o
 -11   1   2       69.74       91.31     93.43 o
 -10   1   2      135.93      191.37    103.57 o
  -9   1   2      911.74      871.66     76.14 o
  -8   1   2     1133.34     1149.66     78.16 o
  -7   1   2     2482.97     2918.83     72.42 o
  -6   1   2     3215.42     3133.61     66.71 o
  -5   1   2     1419.91      905.48     50.98 o
  -3   1   2     1297.91     1405.89     29.05 o
  -2   1   2      244.92      362.47     14.11 o
  -1   1   2     4930.41     5187.55     49.32 o
   2   1   2     1505.63     2002.48    137.32 o
   3   1   2     5324.55     5601.15    213.09 o
   4   1   2     7015.85     5771.43    306.57 o
   5   1   2    65214.65    54775.71   2222.04 o
   6   1   2     2844.53     3264.05    146.34 o
   7   1   2    10643.58    10700.56    397.99 o
   8   1   2     5293.74     5517.78    178.77 o
   9   1   2     1294.17     1304.35     47.37 o
  10   1   2      688.51      582.93     67.07 o
  11   1   2      148.17      203.79     36.59 o
  12   1   2      305.39      308.14     40.12 o
  13   1   2      796.18      860.33     94.39 o
  14   1   2     1236.81     1811.23    136.83 o
 -13   2   2      156.99       80.46    171.02 o
 -12   2   2      255.75      303.06     50.46 o
 -11   2   2      290.46      403.88    105.73 o
 -10   2   2      442.08      656.65     72.70 o
  -9   2   2        1.30      -40.60     69.20 o
  -8   2   2       16.69      -12.70     34.67 o
  -7   2   2       53.33       40.14     50.58 o
  -6   2   2     1281.18      813.66     41.34 o
  -5   2   2     2013.09     2137.91     46.01 o
  -4   2   2    10064.07     8772.59    131.63 o
  -3   2   2     2454.79     1903.28     30.14 o
  -2   2   2     9485.89     9813.49    123.01 o
  -1   2   2     5243.30     6181.58     62.93 o
   0   2   2      697.82     1039.20     23.86 o
   1   2   2     1745.00     1653.18     18.06 o
   3   2   2     5450.00     5334.75     84.19 o
   4   2   2      568.33      422.07     67.32 o
   5   2   2     7964.41     9985.76    106.87 o
   6   2   2      173.77      180.02     19.18 o
   7   2   2       79.86      187.03     23.55 o
   8   2   2      459.83      431.59     23.11 o
   9   2   2     2046.37     2331.22    100.78 o
  10   2   2        2.79       61.91     31.91 o
  11   2   2      157.97      223.31     34.86 o
  12   2   2       29.58       33.67     42.53 o
  13   2   2      339.79      398.29     68.81 o
  14   2   2      293.67       93.42     70.80 o
 -12   3   2     1196.37      913.43     92.19 o
 -11   3   2     2853.24     2951.27    245.16 o
 -10   3   2      922.52      875.17     69.01 o
  -9   3   2      405.17      415.28     56.14 o
  -8   3   2        5.57       31.42     48.08 o
  -7   3   2     1203.72     1227.53     60.05 o
  -6   3   2       10.00       15.16     52.75 o
  -5   3   2    22531.17    20378.43    255.51 o
  -4   3   2     3290.78     2677.43     69.45 o
  -3   3   2     1500.23     1145.74     50.92 o
  -2   3   2     9844.77     9618.68    127.40 o
  -1   3   2     3815.26     4355.85     68.25 o
   0   3   2    19311.91    19239.24    305.53 o
   1   3   2    19743.24    22336.74    318.04 o
   2   3   2    11197.90     9729.04    115.07 o
   3   3   2     2142.02     2110.23     27.34 o
   4   3   2     7984.71     8524.81    136.07 o
   5   3   2     9485.92     9600.08    259.22 o
   6   3   2    16517.57    15088.32    324.88 o
   7   3   2     1763.96     1494.67     37.63 o
   8   3   2     5975.11     5623.62     87.36 o
   9   3   2    11940.56    12358.51    184.48 o
  10   3   2     2149.55     2452.19    116.66 o
  11   3   2      434.01      565.82     49.15 o
  12   3   2      378.39      381.49     41.42 o
  13   3   2       49.49      111.26     68.98 o
  14   3   2       81.24       40.05     65.38 o
 -12   4   2     1073.32      850.03     97.37 o
 -11   4   2      648.30      861.13     93.70 o
 -10   4   2     1721.95     1652.61     89.64 o
  -9   4   2     1836.19     1912.15     63.83 o
  -8   4   2      135.06      159.68     56.73 o
  -7   4   2       13.46       42.51     24.78 o
  -6   4   2      341.09      284.22     48.16 o
  -5   4   2        4.28      -17.99     22.44 o
  -4   4   2     7486.82     8422.23     84.03 o
  -3   4   2    24110.93    24635.23    329.25 o
  -2   4   2    32972.26    34846.30    494.33 o
  -1   4   2    87981.16    86325.10   1437.56 o
   0   4   2    34408.12    35613.95    476.29 o
   1   4   2    23633.57    22783.09    292.36 o
   2   4   2     2953.10     3525.72     29.70 o
   3   4   2       28.52       12.46     12.91 o
   4   4   2    14081.36    14831.71    122.80 o
   5   4   2     4762.39     5013.68     57.02 o
   6   4   2    18726.10    19532.87    432.95 o
   7   4   2    13066.78    14617.57    149.58 o
   8   4   2     8566.81     8600.82    184.43 o
   9   4   2     6676.81     7113.58    180.43 o
  10   4   2     6140.93     5712.79    131.75 o
  11   4   2     2520.39     2231.39     76.28 o
  12   4   2     2125.50     1887.97     95.30 o
  13   4   2      217.09      132.08     36.54 o
  14   4   2      220.85      265.60     42.89 o
 -12   5   2        0.75      -78.97     78.97 o
 -11   5   2       31.62     -106.85    106.85 o
 -10   5   2        2.44       87.26    104.89 o
  -9   5   2        5.06       64.61     30.20 o
  -8   5   2        0.68       -4.07     31.98 o
  -7   5   2       63.64        5.32     49.83 o
  -6   5   2      115.86       92.45     28.92 o
  -5   5   2      107.49      196.17     60.32 o
  -4   5   2      624.48      919.61     38.77 o
  -3   5   2       11.34       -6.07     22.21 o
  -2   5   2    17260.73    14869.72    206.61 o
  -1   5   2      495.68      821.21     21.46 o
   0   5   2     3466.22     3438.01    104.33 o
   1   5   2    33227.66    33094.59    340.15 o
   2   5   2    51318.64    45076.17    511.13 o
   4   5   2     2061.03     1955.17     28.55 o
   6   5   2      298.54      209.45     21.35 o
   7   5   2     1035.92     1081.43     39.87 o
   8   5   2     3049.33     3281.19     86.25 o
   9   5   2     2463.68     2462.66     67.20 o
  10   5   2     3915.54     4364.44     96.10 o
  11   5   2     2120.86     2421.80     56.34 o
  12   5   2     1412.22     1441.18     49.82 o
  13   5   2      904.58      830.73     45.47 o
  14   5   2      127.68      154.59     36.30 o
 -11   6   2      670.03      995.08    141.99 o
 -10   6   2     1287.28     1300.14    118.57 o
  -9   6   2     2026.58     2270.77     71.19 o
  -8   6   2     3350.52     3160.74    113.81 o
  -7   6   2      482.54      386.99     37.98 o
  -6   6   2       43.93       84.31     24.39 o
  -5   6   2      296.41      336.24     34.90 o
  -4   6   2      276.84      173.46     36.40 o
  -3   6   2     3207.62     3034.46     73.73 o
  -2   6   2    12261.89    12827.53    159.84 o
  -1   6   2      144.24       37.44     19.68 o
   0   6   2    10444.62    11506.31    143.37 o
   1   6   2    12163.86    11279.74    119.42 o
   2   6   2     1938.66     2052.97     72.12 o
   3   6   2     7502.06     7527.62     86.21 o
   4   6   2     1850.38     2548.13     34.47 o
   5   6   2       47.12        9.90     14.45 o
   6   6   2     1595.41     1898.56     24.38 o
   7   6   2     1919.52     1992.58     43.67 o
   8   6   2       45.23       62.62     25.64 o
   9   6   2       76.29      128.37     30.44 o
  10   6   2       39.20       75.08     36.28 o
  11   6   2      348.77      455.53     32.54 o
  12   6   2      105.13      207.91     34.87 o
  13   6   2      421.46      544.57     41.37 o
  14   6   2        0.61      -30.89     46.90 o
 -11   7   2     1735.37     1690.79    162.21 o
 -10   7   2     3494.36     3295.55    105.05 o
  -9   7   2     4819.71     4552.21    105.19 o
  -8   7   2     5547.99     5904.89    110.44 o
  -7   7   2     1272.54     1302.74     48.76 o
  -6   7   2     4769.45     5028.48     82.25 o
  -5   7   2     2206.60     2283.98     77.01 o
  -4   7   2     1385.77     1497.70     41.50 o
  -3   7   2        7.55      -14.66     28.97 o
  -2   7   2    15877.88    14972.68    190.32 o
  -1   7   2    15028.68    14634.08    156.70 o
   0   7   2    17347.65    17420.21    180.43 o
   1   7   2     5617.88     5107.20     92.11 o
   2   7   2    27899.07    30492.54    301.90 o
   3   7   2    33156.33    32037.49    296.20 o
   4   7   2     5885.59     5666.88     76.31 o
   5   7   2     7461.73     7680.28    116.15 o
   6   7   2    21001.15    18363.22    372.74 o
   7   7   2      397.26      369.49     23.42 o
   8   7   2        5.00       20.79     14.55 o
   9   7   2      654.31      729.57     41.15 o
  10   7   2     1647.63     1556.23     58.45 o
  11   7   2     2929.93     2780.10     61.51 o
  12   7   2     4489.07     4684.01    103.60 o
  13   7   2     3586.85     3694.14    106.50 o
  14   7   2      993.80      827.41     52.78 o
 -11   8   2      106.02      292.89     78.29 o
 -10   8   2      470.67      434.34    172.62 o
  -9   8   2     1505.94     1410.37     75.46 o
  -8   8   2     3110.14     2909.91    120.87 o
  -7   8   2     6090.38     6097.18    130.58 o
  -6   8   2     9553.30    10023.78    136.44 o
  -5   8   2     3612.17     3519.38     74.88 o
  -4   8   2     6757.80     6444.44    105.80 o
  -3   8   2       62.05       56.73     31.82 o
  -2   8   2        4.14      -17.48     17.48 o
  -1   8   2     1686.85     1394.27     62.31 o
   0   8   2    12078.60    13898.85    214.45 o
   1   8   2    30732.57    28464.04    285.40 o
   2   8   2    29686.85    30221.70    300.99 o
   3   8   2    18116.01    19555.35    187.52 o
   4   8   2     4061.65     3969.60     61.69 o
   5   8   2    17997.61    19051.72    243.20 o
   6   8   2       17.09       82.37     15.16 o
   7   8   2     8188.10     8301.31    101.72 o
   8   8   2      294.25      266.36     27.65 o
   9   8   2      488.35      627.88     23.45 o
  10   8   2      303.44      244.03     58.87 o
  11   8   2     1748.98     2000.22     50.17 o
  12   8   2     1488.56     1504.42     52.60 o
  13   8   2     2309.97     2371.05    109.41 o
  14   8   2     2084.05     1772.47     80.03 o
 -10   9   2       52.99      129.64     43.49 o
  -9   9   2       72.52       18.63     80.52 o
  -8   9   2      259.92      368.74     63.33 o
  -7   9   2      190.75      362.66     84.52 o
  -6   9   2       88.62       96.14     43.00 o
  -5   9   2     3867.49     4351.65     95.78 o
  -4   9   2       59.49      115.73     35.28 o
  -3   9   2       71.42       94.74     33.70 o
  -2   9   2      758.79      744.83     28.61 o
  -1   9   2      557.90      403.45     20.45 o
   0   9   2      464.18      244.97     21.18 o
   1   9   2     4335.05     3195.03    123.85 o
   2   9   2     1801.24     2103.25     50.50 o
   3   9   2     1973.50     2064.99     35.88 o
   4   9   2      614.21      403.42     31.63 o
   5   9   2     1359.73     1405.15     32.30 o
   6   9   2     2875.72     2840.98     58.18 o
   7   9   2       37.16       32.23     14.85 o
   8   9   2       52.11       47.32     28.16 o
   9   9   2      727.21      614.14     32.79 o
  10   9   2      163.88      136.01     31.10 o
  11   9   2       63.59      -14.79     24.16 o
  12   9   2      403.01      391.40     65.84 o
  13   9   2      613.33      663.60     57.69 o
  14   9   2     1706.97     1928.00    139.70 o
 -10  10   2        0.41      198.25     85.22 o
  -9  10   2      321.66      206.28     51.73 o
  -8  10   2     1098.96     1380.51     68.14 o
  -7  10   2     1499.31     1423.85    154.64 o
  -6  10   2      502.90      568.57     43.18 o
  -5  10   2     3332.55     3638.65     70.97 o
  -4  10   2      251.61      185.22     32.18 o
  -3  10   2      337.70      344.94     41.63 o
  -2  10   2     1382.60     1307.22     42.81 o
  -1  10   2      287.03      297.38     36.95 o
   0  10   2      149.13      175.31     14.78 o
   1  10   2      250.68       71.15     27.25 o
   2  10   2     1581.34     1131.17     34.21 o
   3  10   2      429.92      403.59     17.05 o
   4  10   2      502.41      494.77     24.96 o
   5  10   2     2246.45     2456.47     56.78 o
   6  10   2     2171.81     2148.94     59.78 o
   7  10   2      278.71      219.10     21.60 o
   8  10   2      150.80      194.84     25.39 o
   9  10   2      450.29      385.54     23.57 o
  10  10   2       19.36       33.10     37.63 o
  11  10   2       44.57       40.30     31.92 o
  12  10   2        0.24       24.58     57.05 o
  13  10   2       55.04      -44.43     44.43 o
  14  10   2       12.77        6.44     61.72 o
  -9  11   2      128.17       12.89    123.31 o
  -8  11   2      500.81      286.18     81.69 o
  -7  11   2     1709.26     1798.46     66.87 o
  -6  11   2     2891.03     3195.51     88.21 o
  -5  11   2     1447.01     1826.52     52.11 o
  -4  11   2     4394.54     4311.20     78.30 o
  -3  11   2     4248.32     4680.71     91.73 o
  -2  11   2     1961.55     1918.37     51.66 o
  -1  11   2     5442.73     5463.45     88.25 o
   0  11   2     1783.11     1577.25     53.70 o
   1  11   2     3846.44     4117.59     62.12 o
   2  11   2      530.46      642.42     29.59 o
   3  11   2       99.75       67.17     23.07 o
   4  11   2     5682.34     5245.67     80.24 o
   5  11   2     3062.82     3061.42     70.69 o
   6  11   2     8711.49     8878.78    236.13 o
   7  11   2    11232.72    10808.17    285.79 o
   8  11   2     8163.65     7947.27    226.87 o
   9  11   2     2657.81     2733.59    120.67 o
  10  11   2     1308.35     1071.63     33.80 o
  11  11   2      331.32      376.93     26.14 o
  12  11   2       38.99       42.36     41.81 o
  13  11   2      385.30      364.79     45.79 o
  -8  12   2        0.61      107.37     62.84 o
  -7  12   2        0.20      -22.15     51.94 o
  -6  12   2     1274.06     1084.80     56.66 o
  -5  12   2     1714.02     1460.92     58.10 o
  -4  12   2     2626.25     2853.57     64.21 o
  -3  12   2     4489.15     4703.09     93.82 o
  -2  12   2     5249.57     5696.02     89.14 o
  -1  12   2     2440.76     2530.38     69.55 o
   0  12   2     1467.47     1523.86     37.16 o
   1  12   2     2411.99     2097.11     50.92 o
   2  12   2       29.76       -6.64     20.15 o
   3  12   2       39.65       97.66     27.74 o
   4  12   2      229.98      186.78     40.74 o
   5  12   2     2267.47     2314.47     42.17 o
   6  12   2     2957.75     3122.16    121.86 o
   7  12   2     1458.54     1455.02     60.72 o
   8  12   2     4977.53     4803.47    105.40 o
   9  12   2     4313.53     4189.73    155.44 o
  10  12   2     3614.73     3581.03    161.32 o
  11  12   2     1436.28     1420.29    109.11 o
  12  12   2     1294.43     1385.51    164.08 o
  13  12   2      127.26      118.01     72.20 o
  -8  13   2        1.45       63.62     57.39 o
  -7  13   2        5.49      -11.04    103.47 o
  -6  13   2      344.21      371.64     49.11 o
  -5  13   2      167.74      196.09     55.44 o
  -4  13   2       62.66       70.13     49.22 o
  -3  13   2       22.40       43.52     44.64 o
  -2  13   2      249.29      278.72     51.26 o
  -1  13   2        0.59      -24.92     24.92 o
   0  13   2      669.59      449.00     29.03 o
   1  13   2        0.97      -16.52     16.52 o
   2  13   2     2599.75     3084.69     48.75 o
   3  13   2       38.40       53.40     24.06 o
   4  13   2      917.75      868.44     50.49 o
   5  13   2        0.28       -2.25     22.71 o
   6  13   2      399.92      288.72     37.60 o
   7  13   2      583.59      601.42     37.72 o
   8  13   2       16.75       46.27     29.96 o
   9  13   2     1740.01     1796.10     91.72 o
  10  13   2      403.64      265.72     59.83 o
  11  13   2      426.05      443.00     68.61 o
  12  13   2      477.55      462.65     65.33 o
  13  13   2       35.81       18.89     85.26 o
  -7  14   2      310.97      338.33    175.21 o
  -6  14   2       18.48        1.96     40.15 o
  -5  14   2        3.97      -35.74     50.77 o
  -4  14   2      709.17      597.07     50.10 o
  -3  14   2       60.06        2.88     29.40 o
  -2  14   2     1240.11     1440.27     44.68 o
  -1  14   2     3406.48     3714.46     67.45 o
   0  14   2     2701.12     2871.77     55.85 o
   1  14   2     2229.34     2174.79     51.62 o
   2  14   2     3930.41     3621.90     71.02 o
   3  14   2     2295.95     1998.27     55.13 o
   4  14   2      120.12      199.94     31.79 o
   5  14   2      159.89      190.33     44.41 o
   6  14   2      513.47      441.91     39.07 o
   7  14   2      313.25      329.66     47.52 o
   8  14   2      217.42      129.14     39.35 o
   9  14   2      706.29      652.73     26.04 o
  10  14   2      422.92      523.91     67.32 o
  11  14   2       27.67       37.39     48.03 o
  12  14   2      120.07      208.12    153.84 o
  -6  15   2      921.75      981.16     71.71 o
  -5  15   2       45.44       76.48     49.56 o
  -4  15   2      500.98      381.85     99.91 o
  -3  15   2      674.37      634.02     56.78 o
  -2  15   2      889.48      890.27     70.85 o
  -1  15   2     1098.08      977.98     50.38 o
   0  15   2     5743.89     5847.98    135.33 o
   1  15   2     6547.30     7104.05    100.49 o
   2  15   2     8131.55     8358.50    212.37 o
   3  15   2     3507.43     3277.16    104.11 o
   4  15   2     7176.29     7048.10    150.62 o
   5  15   2      885.78      840.94     81.57 o
   6  15   2       30.16      -46.67     46.67 o
   7  15   2        4.54      -46.05     46.05 o
   8  15   2      518.79      543.29     54.46 o
   9  15   2     1880.79     1982.93     94.56 o
  10  15   2     1755.87     1950.15    237.46 o
  11  15   2     1318.52     1240.82     93.72 o
  12  15   2      819.28      942.42    132.76 o
  -5  16   2      286.59      590.27    368.17 o
  -4  16   2       25.32       35.99     59.42 o
  -3  16   2       76.80      112.40     53.43 o
  -2  16   2      146.25      185.43     35.95 o
  -1  16   2      765.58      920.97     80.87 o
   0  16   2     1150.60     1112.32     64.03 o
   1  16   2     2576.54     2423.97     57.82 o
   2  16   2     1903.53     1906.16     70.82 o
   3  16   2     3453.48     3064.73    145.58 o
   4  16   2     1441.37     1620.23     97.61 o
   5  16   2     2706.96     2772.54    121.24 o
   6  16   2     1864.64     1899.62    104.43 o
   7  16   2       34.24      -62.63     62.63 o
   8  16   2       15.26      -49.02     59.77 o
   9  16   2       26.87      -38.14     90.39 o
  10  16   2      677.31      584.89    209.37 o
  11  16   2     1320.22     1366.35    157.19 o
  -4  17   2        6.42      136.55    204.11 o
  -3  17   2        2.14      168.30     60.90 o
  -2  17   2        0.50      -84.66    100.06 o
  -1  17   2      378.79      393.43     59.27 o
   0  17   2       60.82       45.05     73.46 o
   1  17   2       51.05      -35.70     35.70 o
   2  17   2       79.73       35.42     33.55 o
   3  17   2        7.26        6.73     26.52 o
   4  17   2      414.47      551.28     74.57 o
   5  17   2      359.43      375.02     67.49 o
   6  17   2      205.30      171.68     55.70 o
   7  17   2      266.84      531.16     97.43 o
   8  17   2       33.15      -66.07     66.07 o
   9  17   2       20.68      129.53     74.76 o
  10  17   2       32.73        4.84     62.08 o
  -2  18   2        1.82       81.58     68.56 o
  -1  18   2        2.29      -27.31     71.00 o
   0  18   2       13.63       29.02     50.92 o
   1  18   2      231.02      210.50    146.49 o
   2  18   2     1017.14      992.71    236.81 o
   3  18   2     1086.46     1050.05    133.10 o
   4  18   2     1414.25     1587.93    132.60 o
   5  18   2      690.18      572.56    135.39 o
   6  18   2      319.56       51.15     95.54 o
   7  18   2     1133.90     1149.34     93.53 o
   8  18   2      188.51      215.85     72.98 o
   9  18   2      267.66      339.14     97.60 o
   0  19   2      226.23       12.46     70.14 o
   1  19   2       12.44      -10.49     73.84 o
   2  19   2      415.99      235.11    101.80 o
   3  19   2     1525.82     1955.24    165.17 o
   4  19   2     1545.96     1730.05    160.77 o
   5  19   2     1411.92     1587.73    152.55 o
   6  19   2     2325.60     2576.60    187.32 o
   7  19   2     1181.51     1201.66    135.78 o
   3  20   2       14.02     -114.74    114.74 o
   4  20   2      326.13      293.71     88.12 o
  -4 -19   3      666.57      536.92     99.61 o
  -3 -19   3      200.85      233.08     74.57 o
  -2 -19   3      193.29      279.72    115.37 o
  -1 -19   3        0.28       26.69     75.98 o
   0 -19   3      290.13      587.98    131.49 o
  -7 -18   3        9.50      119.77     90.47 o
  -6 -18   3        3.70      -21.14     93.30 o
  -5 -18   3       34.61      -33.38     93.06 o
  -4 -18   3      179.58      203.01     89.53 o
  -3 -18   3     1552.01     1831.29    156.75 o
  -2 -18   3      656.83      942.53    131.26 o
  -1 -18   3      268.95      217.97     81.03 o
   0 -18   3      112.35      189.44    107.59 o
   1 -18   3      168.90      -19.99    111.12 o
   2 -18   3       59.19        1.95     89.84 o
   3 -18   3      506.38      400.23     58.13 o
  -8 -17   3      500.70      499.79     88.27 o
  -7 -17   3      777.32      684.05    102.47 o
  -6 -17   3      434.50      631.34     87.43 o
  -5 -17   3      976.74     1020.91    119.90 o
  -4 -17   3      961.70      898.49    122.87 o
  -3 -17   3      513.02      556.41    112.64 o
  -2 -17   3      100.32      355.87    104.87 o
  -1 -17   3      314.71      444.97     89.57 o
   0 -17   3      446.89      517.24     71.92 o
   1 -17   3      222.55      158.92    104.01 o
   2 -17   3        5.82       72.47     56.15 o
   3 -17   3        7.85       45.19    196.38 o
   4 -17   3      168.87      197.53     52.84 o
  -8 -16   3      111.02      187.03     79.58 o
  -7 -16   3      380.96      555.00     97.75 o
  -6 -16   3     2072.71     2233.02    148.77 o
  -5 -16   3     4008.29     3765.66    195.44 o
  -4 -16   3     4517.77     5581.41    248.62 o
  -3 -16   3     3711.94     4595.58    228.18 o
  -2 -16   3     2133.78     2408.76    287.50 o
  -1 -16   3     1663.94     1446.42     95.93 o
   0 -16   3      525.05      434.72     69.14 o
   1 -16   3      371.08      417.42     52.74 o
   2 -16   3       13.42       15.13     25.08 o
   3 -16   3      423.83      466.79     44.94 o
   4 -16   3       88.16      181.88     52.49 o
   5 -16   3      865.61     1047.30     83.88 o
   6 -16   3      685.10      653.21     69.69 o
  -9 -15   3      560.34      531.30     79.54 o
  -8 -15   3       33.40      157.41     69.58 o
  -7 -15   3      823.68      808.94     85.59 o
  -6 -15   3      411.45      493.71     90.91 o
  -5 -15   3     2080.15     2401.81    146.31 o
  -4 -15   3     2217.87     2648.28    160.97 o
  -3 -15   3     3723.89     3640.07    196.56 o
  -2 -15   3     2071.77     1979.70     98.27 o
  -1 -15   3     2371.30     2133.48     97.45 o
   0 -15   3     1755.54     1761.85    205.38 o
   1 -15   3      349.27      354.74     22.87 o
   2 -15   3      809.53      662.97     61.28 o
   3 -15   3      187.04      173.84     44.65 o
   4 -15   3      165.86       37.84     77.40 o
   5 -15   3      180.45      223.59    146.71 o
   6 -15   3      737.18      838.37     74.36 o
   7 -15   3     1348.34     1378.84    117.98 o
  -9 -14   3       82.84      117.36     55.14 o
  -8 -14   3       42.35      150.60     63.93 o
  -7 -14   3      318.29      355.29     77.48 o
  -6 -14   3        1.55      -45.66     70.06 o
  -5 -14   3       36.39      134.57     73.61 o
  -4 -14   3      299.48      332.39     54.13 o
  -3 -14   3      159.52      171.00     73.85 o
  -2 -14   3     1363.01     1291.73     66.92 o
  -1 -14   3     2059.57     2137.04     78.55 o
   0 -14   3      242.25      292.14    113.48 o
   1 -14   3      271.43      311.79     53.30 o
   2 -14   3      350.00      530.10     61.15 o
   3 -14   3       25.56      -20.96     20.96 o
   4 -14   3      175.79      214.96     54.86 o
   5 -14   3      217.08      279.40     47.84 o
   6 -14   3      150.90      142.63     43.64 o
   7 -14   3       61.46      205.78     52.08 o
   8 -14   3      148.40       10.26     68.81 o
 -11 -13   3      928.89     1058.70    139.62 o
 -10 -13   3     1300.50     1113.81    122.81 o
  -9 -13   3      730.67      797.31    279.00 o
  -8 -13   3      829.84      720.11     77.03 o
  -7 -13   3     1200.57     1335.34    100.07 o
  -6 -13   3      105.76       32.27     62.21 o
  -5 -13   3        5.28        9.04     49.78 o
  -4 -13   3      163.58      142.59     55.65 o
  -3 -13   3       36.71       48.68     42.16 o
  -2 -13   3     1392.66     1246.80     77.48 o
  -1 -13   3      273.65      243.46     48.20 o
   0 -13   3     2638.83     2517.72    112.87 o
   1 -13   3     3029.36     3000.31     62.98 o
   2 -13   3     1078.88     1254.52     33.40 o
   3 -13   3     1210.44     1316.59     37.43 o
   4 -13   3       30.48       -1.43     22.40 o
   5 -13   3      409.52      411.95     73.31 o
   6 -13   3      102.18       47.51     36.84 o
   7 -13   3       77.05       33.09     61.76 o
   8 -13   3      167.06      117.81     46.55 o
   9 -13   3      130.22       75.30     68.89 o
 -11 -12   3     2138.05     1988.28     86.67 o
 -10 -12   3     3209.55     2869.77    279.33 o
  -9 -12   3     6883.53     6786.36    276.65 o
  -8 -12   3     4915.82     5885.86    186.32 o
  -7 -12   3     2691.59     2611.38     97.96 o
  -6 -12   3     1806.71     1682.92    120.15 o
  -5 -12   3     2283.62     2078.65     75.53 o
  -4 -12   3       19.86      106.43    100.90 o
  -3 -12   3       58.09       -4.10     54.78 o
  -2 -12   3      100.33       66.36     52.38 o
  -1 -12   3     3106.48     3129.72     91.40 o
   0 -12   3     4373.41     4541.34    122.64 o
   1 -12   3     1023.74      979.31     26.36 o
   2 -12   3     6728.56     6341.34     89.63 o
   3 -12   3     3780.77     3868.08     65.24 o
   4 -12   3     4322.44     4768.63     77.00 o
   5 -12   3     3336.89     3282.79     60.79 o
   6 -12   3     1366.40     1373.65     59.72 o
   7 -12   3       16.48      -39.44     39.44 o
   8 -12   3      400.91      357.93     59.34 o
   9 -12   3      197.65      199.87     46.20 o
 -12 -11   3      151.52       44.08    110.83 o
 -11 -11   3     1125.59      946.04     49.75 o
 -10 -11   3     1477.48     1567.80     64.88 o
  -9 -11   3     1717.47     1580.36     54.66 o
  -8 -11   3     2500.74     2300.00    127.22 o
  -7 -11   3     2307.76     2230.50     94.86 o
  -6 -11   3     1876.08     1903.49    101.68 o
  -5 -11   3     2406.97     2262.88    228.71 o
  -4 -11   3      492.15      614.52     45.31 o
  -3 -11   3       57.86      -37.44     37.44 o
  -2 -11   3       33.30       87.55     62.33 o
  -1 -11   3      587.86      482.47     43.59 o
   1 -11   3     2799.64     2389.02     55.63 o
   2 -11   3     1802.69     1978.09     41.21 o
   3 -11   3     7476.91     7351.25    137.99 o
   4 -11   3     7840.77     7237.79    120.11 o
   5 -11   3     2860.81     2718.72     53.59 o
   6 -11   3     2235.54     2653.71     66.51 o
   7 -11   3      485.97      615.11     57.72 o
   8 -11   3      264.90      177.65     97.90 o
   9 -11   3      630.91      815.51     93.60 o
  10 -11   3      903.83      969.06     71.69 o
 -12 -10   3      177.13      153.69     50.64 o
 -11 -10   3       40.72        6.96     62.58 o
 -10 -10   3       94.00      140.72     72.49 o
  -9 -10   3        0.22        8.21     19.43 o
  -8 -10   3      286.15      251.29     24.32 o
  -7 -10   3      257.26      218.03     34.22 o
  -6 -10   3       88.69       59.06     47.94 o
  -5 -10   3      112.53      230.15     37.16 o
  -4 -10   3        3.74      -31.39     31.39 o
  -3 -10   3        6.57       -5.35     65.71 o
  -2 -10   3        4.35       79.63     41.46 o
  -1 -10   3     1331.37     1878.14     50.40 o
   0 -10   3      973.70      786.18     50.95 o
   1 -10   3      387.24      443.48     35.00 o
   2 -10   3     1041.42      853.59     30.36 o
   3 -10   3       86.74      161.81     24.94 o
   4 -10   3      111.95      120.99     25.33 o
   5 -10   3      284.75      262.11     50.24 o
   6 -10   3        0.77       17.23     38.57 o
   7 -10   3      379.14      463.99     77.87 o
   8 -10   3       14.88      -19.42     49.14 o
   9 -10   3       76.11       66.58     42.85 o
  10 -10   3        8.71       72.14     62.87 o
  11 -10   3        8.37      -63.85     63.85 o
 -12  -9   3       55.71      193.92     93.05 o
 -11  -9   3       21.47       17.98     98.61 o
 -10  -9   3      242.81      309.01     28.18 o
  -9  -9   3      736.74      796.61     38.49 o
  -8  -9   3     2187.89     2328.79     76.97 o
  -7  -9   3      767.01      717.75     28.76 o
  -6  -9   3     5717.35     5008.48    175.15 o
  -5  -9   3     4005.76     3883.36     88.01 o
  -4  -9   3    15580.74    15211.89    477.63 o
  -3  -9   3     4859.94     4532.45    191.19 o
  -2  -9   3     9193.51     9714.69    179.56 o
  -1  -9   3        2.50        8.14     26.30 o
   0  -9   3      505.51      477.29     35.95 o
   1  -9   3      211.20      141.02     14.32 o
   2  -9   3     2308.04     2504.11     53.40 o
   3  -9   3     3754.52     4211.21     65.21 o
   4  -9   3      127.16      122.25     28.77 o
   5  -9   3     2245.05     2287.95     68.41 o
   6  -9   3     1208.91     1339.73     83.82 o
   7  -9   3       19.68       29.95     32.55 o
   8  -9   3      316.77      296.26     46.61 o
   9  -9   3      111.32       -9.16     74.16 o
  10  -9   3       65.25      -22.52     86.12 o
  11  -9   3       14.12      211.69     52.66 o
 -13  -8   3     1100.76     1163.79    101.12 o
 -12  -8   3      840.59      802.58     75.56 o
 -11  -8   3      393.87      336.69     42.88 o
 -10  -8   3      122.82      122.54     41.89 o
  -9  -8   3      172.66      112.72     20.77 o
  -8  -8   3     1666.73     1544.90     49.96 o
  -7  -8   3     3561.90     3841.50     62.96 o
  -6  -8   3     8130.10     9254.16    124.37 o
  -5  -8   3    13298.38    13353.05    334.32 o
  -4  -8   3     5831.83     6352.69    168.09 o
  -3  -8   3     6587.87     6858.13    126.90 o
  -2  -8   3     6541.67     6782.62    142.97 o
  -1  -8   3    15960.13    12936.73    273.50 o
   1  -8   3       13.11        9.56     23.12 o
   2  -8   3      565.97      735.53     24.79 o
   3  -8   3     2086.19     2062.91     43.46 o
   4  -8   3    10031.05     9678.01    133.68 o
   5  -8   3     5935.94     6464.89     92.00 o
   6  -8   3     5027.86     4863.80     94.84 o
   7  -8   3     9688.50     8950.97    180.86 o
   8  -8   3     2878.30     2567.28     79.48 o
   9  -8   3     2920.47     2960.11     87.26 o
  10  -8   3      961.56      927.25    104.79 o
  11  -8   3      310.90      388.70     90.60 o
  12  -8   3        3.04      -80.15     80.15 o
 -13  -7   3      301.88      206.48     59.12 o
 -12  -7   3      138.69      208.50    109.16 o
 -11  -7   3      311.24      421.89     40.45 o
 -10  -7   3      234.13      172.96     26.02 o
  -9  -7   3       97.96      131.96     31.13 o
  -8  -7   3      597.00      589.09     26.33 o
  -7  -7   3      648.66      799.50     23.93 o
  -6  -7   3      746.37      685.01     34.13 o
  -5  -7   3     1091.12     1267.45     34.66 o
  -4  -7   3      329.94      239.90     35.70 o
  -3  -7   3     4661.08     4087.42    131.30 o
  -2  -7   3    12544.81    10655.47    410.29 o
  -1  -7   3     6397.38     7814.42    145.31 o
   0  -7   3     3027.43     2619.88     70.59 o
   1  -7   3    13903.49    12860.47    216.70 o
   2  -7   3     2712.27     2756.31     64.31 o
   3  -7   3      159.39      164.57     19.69 o
   4  -7   3     4130.13     4061.77     79.96 o
   5  -7   3     9229.03     9448.16    165.76 o
   6  -7   3    19467.54    21272.74    351.42 o
   7  -7   3    11261.43    11626.39    187.91 o
   8  -7   3     2207.43     2124.15     59.48 o
   9  -7   3     4999.95     4870.01    188.55 o
  10  -7   3     1935.14     1802.91     65.96 o
  11  -7   3      808.37      779.15    140.76 o
  12  -7   3      181.78      131.10     48.45 o
 -13  -6   3      294.76      387.95     73.04 o
 -12  -6   3      272.67      190.42    116.10 o
 -11  -6   3      767.55      746.23     78.01 o
 -10  -6   3      272.14      275.36     58.88 o
  -9  -6   3      170.42       41.79     34.67 o
  -8  -6   3        4.39        2.82     28.15 o
  -7  -6   3        7.13       30.47     34.03 o
  -6  -6   3       54.56       24.45     32.06 o
  -5  -6   3        2.65       62.52     20.62 o
  -4  -6   3        0.88        0.26     18.16 o
  -3  -6   3        3.94       28.24     18.88 o
  -2  -6   3     1680.13     1226.78     89.83 o
  -1  -6   3      340.61       72.60     39.66 o
   0  -6   3     3566.53     3760.38     65.68 o
   1  -6   3       55.27       56.19     31.51 o
   2  -6   3       39.11       91.05     19.81 o
   3  -6   3     8614.21     8964.37    105.60 o
   4  -6   3       11.44       11.22     32.97 o
   5  -6   3     1214.76     1181.32     42.68 o
   6  -6   3        9.11       47.88     36.59 o
   7  -6   3      110.89      162.12     69.44 o
   8  -6   3       51.17        2.23     29.92 o
   9  -6   3       14.18       27.23     49.42 o
  10  -6   3      417.09      402.37     49.12 o
  11  -6   3      425.19      436.76     61.14 o
  12  -6   3       65.46       81.64     74.84 o
  13  -6   3       38.66      -83.39     83.39 o
 -13  -5   3      774.18      684.79     78.06 o
 -12  -5   3     1758.65     1924.09    236.24 o
 -11  -5   3     3506.28     3328.02    117.36 o
 -10  -5   3     4903.52     4940.74     85.05 o
  -9  -5   3     9705.71     9718.79    155.40 o
  -8  -5   3     7166.05     7231.08    118.85 o
  -7  -5   3     4149.49     3626.57     86.67 o
  -6  -5   3      214.66      306.09     30.96 o
  -5  -5   3      150.92      128.13     20.43 o
  -4  -5   3     1339.83     1158.40     27.72 o
  -3  -5   3    11268.31    11212.21    198.27 o
  -2  -5   3    10540.41    11242.30     95.38 o
  -1  -5   3    19594.02    19893.29    459.89 o
   0  -5   3     5480.14     3796.97    139.44 o
   1  -5   3     2097.22     2107.61     30.25 o
   2  -5   3     4276.77     4435.76     72.60 o
   3  -5   3      494.33      430.17     31.08 o
   4  -5   3      361.24      138.46     32.86 o
   5  -5   3        0.30      -21.65     22.56 o
   6  -5   3       36.99      -11.45     32.37 o
   7  -5   3      245.60      309.66     59.15 o
   8  -5   3      399.41      558.97     65.19 o
   9  -5   3       20.92       26.92     35.08 o
  10  -5   3     3973.02     3757.70     91.28 o
  11  -5   3     1103.38     1127.80     84.33 o
  12  -5   3      887.16     1107.95    222.51 o
  13  -5   3      785.20      860.48     99.50 o
 -13  -4   3      607.47      503.53     62.29 o
 -12  -4   3     2001.63     2238.55    179.32 o
 -11  -4   3     2932.06     2669.03     79.36 o
 -10  -4   3    11623.74    10963.31    330.64 o
  -9  -4   3     3698.40     3598.15     85.53 o
  -8  -4   3     7574.35     7977.01    202.70 o
  -7  -4   3     5621.12     6537.03    197.79 o
  -6  -4   3     3651.96     3327.53     51.52 o
  -5  -4   3     3543.01     3982.97     87.61 o
  -4  -4   3        2.08       83.91     14.97 o
  -3  -4   3     1343.36     1616.15     36.84 o
  -2  -4   3    16389.29    13687.37    576.15 o
  -1  -4   3     5407.26     4563.22     66.54 o
   0  -4   3     3443.28     4140.43     40.94 o
   1  -4   3    26443.30    23610.08    275.34 o
   2  -4   3    15754.40    17380.42    233.69 o
   3  -4   3     4322.29     5263.57     70.75 o
   4  -4   3     5153.66     4514.44     71.95 o
   5  -4   3     1498.77     1553.27     38.78 o
   6  -4   3       31.76      -30.31     30.31 o
   7  -4   3     1086.54      845.29     42.81 o
   8  -4   3       17.73      128.30     26.93 o
   9  -4   3     1300.86     1304.76     70.05 o
  10  -4   3     4193.72     4090.99    147.71 o
  11  -4   3     4543.36     4288.48    107.49 o
  12  -4   3     4609.62     4863.64    188.42 o
  13  -4   3     1916.00     2164.04    374.92 o
 -13  -3   3        2.69       -2.20     70.78 o
 -12  -3   3        5.57      -10.25     63.24 o
 -11  -3   3        1.86       77.80     80.25 o
 -10  -3   3        1.87       30.14     40.81 o
  -9  -3   3     2746.45     2856.20     67.49 o
  -8  -3   3      203.60      153.55     46.95 o
  -7  -3   3     3824.55     3994.15     98.70 o
  -6  -3   3     3633.29     4026.86     62.36 o
  -5  -3   3      703.37      718.09     27.05 o
  -3  -3   3      192.38      123.85     15.88 o
  -1  -3   3     7965.54     9350.65    241.70 o
   0  -3   3    13986.03    16593.97    197.07 o
   1  -3   3    18794.21    19520.18    228.01 o
   2  -3   3    17727.21    17458.84    264.30 o
   3  -3   3     7223.71     6985.82    153.33 o
   4  -3   3     2168.98     1811.81     55.65 o
   5  -3   3    10705.72     9938.23    153.18 o
   6  -3   3       56.32      179.73     47.98 o
   7  -3   3     2010.65     1905.42     59.16 o
   8  -3   3        3.39       73.29     33.97 o
   9  -3   3       43.38        8.89     34.21 o
  10  -3   3      712.35      611.95     31.75 o
  11  -3   3     1799.04     1858.64     64.95 o
  12  -3   3      753.39      720.27    127.58 o
  13  -3   3     1038.07     1071.07    173.75 o
  14  -3   3     1902.65     1783.74    123.94 o
 -13  -2   3        7.26       -1.44     51.35 o
 -12  -2   3      215.84      300.63     69.18 o
 -11  -2   3      774.74      855.90     88.22 o
 -10  -2   3      776.06      786.29     47.71 o
  -9  -2   3     1266.73     1128.69     54.54 o
  -8  -2   3     1216.55     1282.78     46.20 o
  -7  -2   3      768.67      844.25     28.59 o
  -6  -2   3      349.94      457.53     59.00 o
  -5  -2   3     4077.28     3946.64     66.74 o
  -4  -2   3     5666.80     4793.20     97.89 o
  -3  -2   3      553.23      665.33     31.75 o
  -2  -2   3      651.32      353.10     16.70 o
  -1  -2   3     1262.92     1483.26     23.08 o
   0  -2   3     7086.98     5336.57     56.68 o
   1  -2   3      342.13      209.04     13.71 o
   2  -2   3    15674.83    16823.53    223.56 o
   3  -2   3      514.63      691.45     23.50 o
   4  -2   3      550.67      376.63     27.56 o
   5  -2   3       61.13       48.03     41.75 o
   6  -2   3      779.98      888.26     28.11 o
   7  -2   3      206.16      366.19     33.47 o
   8  -2   3      876.68      993.56     34.90 o
   9  -2   3      924.47      932.81     40.12 o
  10  -2   3     2216.25     2211.97     68.73 o
  11  -2   3      127.62      148.12     44.67 o
  12  -2   3      235.19      152.37     30.79 o
  13  -2   3      104.52      -67.17     67.17 o
  14  -2   3      336.20      462.97     94.92 o
 -13  -1   3      311.25      330.41    114.92 o
 -12  -1   3      299.72      383.34    145.14 o
 -11  -1   3       29.49       40.53    101.13 o
 -10  -1   3     2229.84     2206.19     73.69 o
  -9  -1   3     6622.30     7099.46    157.83 o
  -8  -1   3     3263.55     3573.90    129.79 o
  -7  -1   3    10306.53     8773.96    173.90 o
  -6  -1   3    11995.38    11587.87    157.60 o
  -5  -1   3    27880.26    28736.24    345.80 o
  -4  -1   3    12667.60    10441.83    208.73 o
  -3  -1   3     3582.81     2949.37     44.06 o
  -1  -1   3     2094.49     2366.80     38.15 o
   0  -1   3    39025.98    44224.31    832.05 o
   1  -1   3    36349.78    35110.26    365.00 o
   2  -1   3      454.75      302.76     21.75 o
   3  -1   3     7835.33     7051.97    110.15 o
   4  -1   3    15560.27    16646.41    254.95 o
   5  -1   3    33789.15    35890.13    475.67 o
   6  -1   3     1543.46     1884.95     53.59 o
   7  -1   3     8757.34     9609.22    155.70 o
   8  -1   3     8383.38     9221.46    151.15 o
   9  -1   3     1917.16     1815.94     50.46 o
  10  -1   3      166.08       95.34     28.86 o
  11  -1   3      165.99       97.45     23.01 o
  12  -1   3      883.26      858.93     40.59 o
  13  -1   3     1348.35     1455.51    102.97 o
  14  -1   3     1414.42     1657.01    117.92 o
 -13   0   3      772.47      961.05     92.16 o
 -12   0   3      360.46      365.86    341.80 o
 -11   0   3      452.35      707.22    329.90 o
 -10   0   3       95.59      -41.11     48.32 o
  -9   0   3     2979.55     2999.25     85.54 o
  -8   0   3     5479.69     5483.83    121.88 o
  -7   0   3     4975.03     5528.69     93.16 o
  -6   0   3    11614.45    13046.27    174.85 o
  -5   0   3    20857.92    22668.26    278.57 o
  -4   0   3     5055.32     5937.53    245.47 o
  -3   0   3    17937.67    21661.74    930.23 o
  -2   0   3     5633.84     6112.39    285.81 o
  -1   0   3     2029.66     1053.51    234.28 o
   0   0   3    38167.40    38485.64   2198.57 o
   1   0   3      101.72       58.51     16.83 o
   2   0   3    13343.78    14656.65   1512.61 o
   3   0   3        6.48      137.54     35.89 o
   4   0   3    11497.73    10918.08    204.45 o
   5   0   3    34144.39    33243.31    441.38 o
   6   0   3    53069.07    55826.23    728.29 o
   7   0   3    18229.87    18749.20    238.63 o
   8   0   3    27275.81    27858.29    344.26 o
   9   0   3    13525.66    13732.03    726.83 o
  10   0   3      578.60      579.41     48.96 o
  11   0   3       74.44       44.43     23.40 o
  12   0   3       33.12       14.03     19.35 o
  13   0   3      730.47      858.97     57.46 o
  14   0   3     2092.67     2135.48    166.79 o
 -12   1   3      277.35      333.35     79.26 o
 -11   1   3      353.90      607.00    107.94 o
 -10   1   3       14.72       58.23     47.94 o
  -9   1   3      165.48      110.97     39.59 o
  -8   1   3      536.71      541.36     38.71 o
  -7   1   3      995.59      783.87     45.48 o
  -6   1   3     3141.69     3453.86    100.69 o
  -5   1   3     1523.74     1439.40     66.36 o
  -4   1   3     8255.59     8754.31    101.07 o
  -3   1   3     6369.47     6403.57    132.67 o
  -2   1   3      187.32      203.25     13.06 o
  -1   1   3    11621.24    10228.17    153.03 o
   0   1   3    14100.14    18031.97    550.93 o
   1   1   3     8469.75     9882.84    407.86 o
   2   1   3     9825.22    11423.32    550.18 o
   3   1   3     1338.27     1421.01     73.32 o
   4   1   3     1614.15     1455.60    116.83 o
   5   1   3     2293.99     1428.46    188.79 o
   6   1   3     3726.61     3851.44    210.60 o
   7   1   3     2234.86     2280.70    100.14 o
   8   1   3    11853.21    11191.86    331.53 o
   9   1   3     2258.42     2325.04     94.67 o
  10   1   3     5026.78     4201.21    171.28 o
  11   1   3     2240.24     2068.04     88.96 o
  12   1   3      173.78       75.30    121.19 o
  13   1   3        9.75       16.22     35.71 o
  14   1   3      224.48       80.35     53.63 o
 -12   2   3      726.43      569.31    100.51 o
 -11   2   3      258.66      276.26    144.01 o
 -10   2   3       11.84      -50.15     50.15 o
  -9   2   3      580.09      516.52     71.10 o
  -8   2   3       11.33       58.21     49.11 o
  -7   2   3     1091.99      961.57     42.75 o
  -6   2   3        1.02       18.56     16.26 o
  -5   2   3       93.84      116.99     16.20 o
  -4   2   3     6406.71     5654.16     96.46 o
  -3   2   3    16929.71    17744.36    287.26 o
  -2   2   3     1601.23     1081.65     35.38 o
  -1   2   3     7046.86     8578.83    120.70 o
   0   2   3      479.19      397.34     20.70 o
   1   2   3     2999.20     2079.90     46.17 o
   2   2   3     6593.95     7356.91    154.04 o
   3   2   3        7.09        2.93     33.32 o
   4   2   3     3273.90     2896.23    137.93 o
   5   2   3     5782.93     5301.50    117.51 o
   6   2   3     1892.05     1802.71     69.85 o
   7   2   3     1111.34     1270.18     53.60 o
   8   2   3      355.79      362.33     35.95 o
   9   2   3     1351.50     1449.14     52.87 o
  10   2   3      311.44      319.77     43.67 o
  11   2   3      478.60      521.52     54.76 o
  12   2   3      128.59      150.56     83.39 o
  13   2   3       12.56       35.58     78.77 o
  14   2   3      161.98      184.68     84.30 o
 -12   3   3     2897.55     2642.06    127.65 o
 -11   3   3     3449.88     3646.17    165.32 o
 -10   3   3     4363.45     4768.51    131.85 o
  -9   3   3     2399.23     2237.67     92.74 o
  -8   3   3     4084.10     4222.86    157.93 o
  -7   3   3      147.97      149.00     30.75 o
  -6   3   3      479.01      466.50     22.03 o
  -5   3   3     2185.12     2427.71     46.35 o
  -4   3   3     5889.05     5369.82     73.64 o
  -3   3   3     2873.64     2603.22     73.98 o
  -2   3   3    47525.84    48118.59    737.62 o
  -1   3   3     4284.19     3627.99     52.02 o
   0   3   3     5912.47     7222.37     85.90 o
   1   3   3    25014.52    25669.47    272.67 o
   2   3   3       10.36       15.21     23.57 o
   3   3   3     5593.39     5841.31     65.41 o
   4   3   3      147.74      293.10     22.69 o
   5   3   3       81.60       69.79     14.09 o
   6   3   3       77.28       15.50     14.12 o
   7   3   3     7900.31     8127.50    184.22 o
   8   3   3     8347.52     8761.79    201.88 o
   9   3   3     7769.54     7886.57    130.26 o
  10   3   3      911.19      915.92     54.14 o
  11   3   3     1123.75     1167.96     45.14 o
  12   3   3     4468.24     4566.91    136.45 o
  13   3   3      551.72      341.07     37.94 o
  14   3   3       42.16      103.24     33.93 o
  15   3   3       56.15      153.43     58.52 o
 -12   4   3     2518.15     3034.44    141.28 o
 -11   4   3     1738.97     1959.40    133.47 o
 -10   4   3     1492.82     1495.78    135.17 o
  -9   4   3     1786.62     1737.30     84.72 o
  -8   4   3      320.29      363.70     34.54 o
  -7   4   3      113.88       51.35     25.07 o
  -6   4   3     3386.41     3729.36     72.43 o
  -5   4   3      284.27      411.20     45.07 o
  -4   4   3      462.39      794.07     19.62 o
  -3   4   3    13175.97    13585.41    180.53 o
  -2   4   3     1510.97     1795.38     35.43 o
  -1   4   3     2829.23     2411.56     69.84 o
   0   4   3    25831.07    29553.70    408.57 o
   1   4   3    50310.39    53834.47    561.98 o
   2   4   3    43517.63    41816.01    654.46 o
   3   4   3    26536.20    22257.11    239.62 o
   4   4   3    10821.62    11121.98     88.67 o
   5   4   3      245.53      340.05     26.17 o
   6   4   3      327.07      196.89     25.58 o
   7   4   3     8120.56     7382.69     99.59 o
   8   4   3     8362.63     8959.52    138.79 o
   9   4   3     9140.45     9184.29    159.75 o
  10   4   3     8977.37     9292.44    181.39 o
  11   4   3     4839.23     4935.59     84.34 o
  12   4   3     3883.55     3801.32    133.70 o
  13   4   3     1699.84     1730.30    111.85 o
  14   4   3      428.55      553.39     48.18 o
  15   4   3      173.41      222.13    236.16 o
 -11   5   3       11.71       37.93    130.71 o
 -10   5   3      330.13      358.62     37.10 o
  -9   5   3        2.38       31.73     38.50 o
  -8   5   3      133.25       69.24     25.33 o
  -7   5   3      232.39      266.57     41.03 o
  -6   5   3      120.37       25.21     52.75 o
  -5   5   3      552.93      312.08     48.43 o
  -4   5   3     1075.51      854.93     45.71 o
  -3   5   3       30.67      -17.52     17.52 o
  -1   5   3     1365.84     1445.59     31.74 o
   0   5   3     2363.90     3253.13     45.74 o
   1   5   3     7506.68     7585.50     96.97 o
   2   5   3     4395.03     4635.37     72.10 o
   3   5   3      801.58     1075.72     15.91 o
   4   5   3     6133.33     4629.21    120.96 o
   5   5   3     9236.22    10712.80    179.87 o
   7   5   3       24.27      -16.60     23.29 o
   8   5   3     1282.67     1139.88     34.66 o
   9   5   3      139.40      151.22     18.96 o
  10   5   3     2646.09     2734.62     85.91 o
  11   5   3     1910.68     1811.38     51.89 o
  12   5   3      725.24      684.82     46.73 o
  13   5   3     1094.10     1245.85     90.28 o
  14   5   3     1094.33     1077.07     92.04 o
  15   5   3      333.04      363.91     59.61 o
 -11   6   3      164.35      358.25    113.61 o
 -10   6   3      726.22      933.07     57.11 o
  -9   6   3     2209.27     2385.17    173.64 o
  -8   6   3     4192.17     4226.20     87.66 o
  -7   6   3     2627.68     2864.11     58.87 o
  -6   6   3      563.33      563.71     37.19 o
  -5   6   3     7048.62     6479.45    105.92 o
  -4   6   3      675.88      704.13     43.49 o
  -3   6   3       43.48       10.76     19.33 o
  -2   6   3      473.99      326.22     26.38 o
  -1   6   3    11017.59     9878.63    173.49 o
   0   6   3     7485.43     6127.76    114.43 o
   1   6   3    12809.95    13873.45    157.81 o
   2   6   3      722.47      447.50     16.44 o
   3   6   3     2013.19     2396.59     60.51 o
   4   6   3        1.33        3.10     16.97 o
   5   6   3     1088.17      854.30     27.80 o
   6   6   3      484.94      466.29     24.96 o
   7   6   3      189.55      183.75     17.96 o
   8   6   3      297.97      333.94     19.91 o
   9   6   3       69.41       85.72     19.65 o
  10   6   3     1773.29     1662.29     37.33 o
  11   6   3       81.94       74.75     31.06 o
  12   6   3       16.45       -8.28     26.59 o
  13   6   3      183.17      152.91     29.80 o
  14   6   3       72.45       47.25     39.14 o
  15   6   3      362.80      278.72     58.86 o
 -11   7   3      938.59     1134.28    114.87 o
 -10   7   3      582.01      701.23     93.77 o
  -9   7   3     2933.22     2847.88    106.74 o
  -8   7   3     3765.78     3750.13     88.81 o
  -7   7   3     9019.10     9337.50    131.23 o
  -6   7   3     4442.25     4752.54     90.93 o
  -5   7   3    14912.51    14641.85    200.95 o
  -4   7   3     5612.24     4879.51    117.82 o
  -3   7   3      744.89      356.58     43.23 o
  -2   7   3      365.71      281.60     20.01 o
  -1   7   3       22.03       21.14     22.01 o
   0   7   3      191.96      180.09     19.98 o
   1   7   3     6156.17     5597.87     91.87 o
   2   7   3    10531.77    12362.23    132.20 o
   3   7   3     6217.10     6873.45     98.78 o
   4   7   3     7166.16     7037.71     76.57 o
   5   7   3     6521.03     7486.34    126.44 o
   6   7   3    18255.90    15467.48    372.49 o
   7   7   3     4868.84     5074.94    117.71 o
   8   7   3     3620.52     3364.53     89.31 o
   9   7   3     3232.14     3238.94     95.49 o
  10   7   3       17.53        3.79     19.94 o
  11   7   3      159.62      205.03     39.06 o
  12   7   3     1778.77     2054.41     84.64 o
  13   7   3     2349.54     2329.66    112.30 o
  14   7   3     1063.12     1122.09     85.37 o
 -10   8   3       89.92      -42.88     78.71 o
  -9   8   3        6.67      -22.54     54.34 o
  -8   8   3      367.85      462.14     78.24 o
  -7   8   3     1100.79     1116.18     42.82 o
  -6   8   3     4137.16     4245.75     87.72 o
  -5   8   3     2844.87     3167.66     72.37 o
  -4   8   3     9337.78    10305.32    193.69 o
  -3   8   3     5098.51     4716.45    137.16 o
  -2   8   3     1970.14     2227.03     29.34 o
  -1   8   3     5611.25     4938.79     86.23 o
   0   8   3     6497.15     6269.57     77.85 o
   1   8   3     2523.90     3329.15     48.54 o
   2   8   3       13.64      -16.18     16.18 o
   3   8   3    15101.05    17428.80    181.28 o
   4   8   3    15037.59    17120.10    216.16 o
   5   8   3    13448.48    13327.67    175.34 o
   6   8   3     9286.94     8852.01    169.91 o
   7   8   3    11398.69    11293.95    198.05 o
   8   8   3     8456.63     9432.28    222.90 o
   9   8   3     1935.11     1829.13     36.04 o
  10   8   3      988.13      895.54     52.70 o
  11   8   3      143.70      232.24     63.32 o
  12   8   3       97.00       36.39     39.93 o
  13   8   3      397.89      408.93     49.34 o
  14   8   3     1218.70     1149.21     65.95 o
 -10   9   3        1.67       31.25     80.39 o
  -9   9   3       59.08       26.69    114.95 o
  -8   9   3      580.66      640.33     91.58 o
  -7   9   3        5.13      -28.93     28.93 o
  -6   9   3       77.44       68.85     45.67 o
  -5   9   3      616.54      539.67     37.67 o
  -4   9   3      283.75      304.43     86.91 o
  -3   9   3       82.21        5.29     36.40 o
  -2   9   3      906.50      971.10     40.52 o
  -1   9   3      511.49      520.17     31.74 o
   0   9   3      971.30      590.59     33.61 o
   1   9   3     2924.32     2631.94     42.94 o
   2   9   3     2127.34     1735.03     44.41 o
   3   9   3        2.30       12.80     14.31 o
   4   9   3     8895.77     8427.72    110.03 o
   5   9   3     2537.82     3018.58     42.80 o
   6   9   3     1215.85     1512.64     33.70 o
   7   9   3      677.78      789.02     40.96 o
   8   9   3      129.74      153.99     32.38 o
   9   9   3      816.08      816.16     24.46 o
  10   9   3      379.53      366.70     22.31 o
  11   9   3      152.07      190.20     26.89 o
  12   9   3      360.87      455.78     85.02 o
  13   9   3       61.19       25.37     34.88 o
  14   9   3      143.41      197.75     73.54 o
  -9  10   3      420.32      467.21     51.41 o
  -8  10   3        0.07      -50.86     50.86 o
  -7  10   3       55.08       60.13     60.96 o
  -6  10   3     1423.55     1533.34     67.16 o
  -5  10   3     1901.63     1745.11     54.42 o
  -4  10   3     3235.87     3582.18     76.94 o
  -3  10   3      701.95      713.43     57.66 o
  -2  10   3     7920.92     8343.98    111.82 o
  -1  10   3        4.71       -6.02     19.58 o
   0  10   3      141.62      193.70     23.52 o
   1  10   3      703.02      849.32     27.00 o
   2  10   3      236.28      113.82     21.63 o
   3  10   3      534.36      459.76     39.48 o
   4  10   3     1044.25     1346.07     39.62 o
   5  10   3      217.12      279.87     20.04 o
   6  10   3        7.55      -18.30     19.64 o
   7  10   3      548.94      616.05     32.93 o
   8  10   3     2544.73     2400.35     61.73 o
   9  10   3     1299.62     1114.82     34.53 o
  10  10   3      184.37      215.27     30.71 o
  11  10   3      271.51      226.03     33.25 o
  12  10   3      261.43      339.00    127.20 o
  13  10   3       35.92      121.59     42.79 o
  14  10   3       12.96       -3.59     44.11 o
  -9  11   3      912.30      868.47    174.80 o
  -8  11   3        2.93      -61.45     61.45 o
  -7  11   3       24.83       -8.59     85.07 o
  -6  11   3      254.44      273.37     38.00 o
  -5  11   3     2297.89     2009.02    100.84 o
  -4  11   3     1667.64     1855.98     96.24 o
  -3  11   3     3578.78     3327.60     73.29 o
  -2  11   3      793.12      995.71     33.53 o
  -1  11   3     6881.38     6150.86    164.93 o
   0  11   3     1878.82     1551.41     50.30 o
   1  11   3      297.20      424.20     29.74 o
   2  11   3     7428.71     7960.00    138.37 o
   3  11   3     2484.63     1790.60     47.34 o
   4  11   3      193.41      209.84     25.76 o
   5  11   3     1150.51      993.44     24.73 o
   6  11   3     1786.49     1794.95     33.83 o
   7  11   3     9107.44     9491.16    206.16 o
   8  11   3     9185.37     8928.09    232.31 o
   9  11   3     5247.31     5400.10    128.56 o
  10  11   3     5550.56     5618.59    141.36 o
  11  11   3     4803.67     4470.78    180.37 o
  12  11   3     1663.43     1325.78    127.72 o
  13  11   3      486.52      478.87     68.69 o
  14  11   3        1.83      -76.25     76.25 o
  -8  12   3      764.56      738.58     69.48 o
  -7  12   3      230.77      221.43     48.25 o
  -6  12   3        0.25       12.97     52.92 o
  -5  12   3      514.81      653.71     71.10 o
  -4  12   3      287.03      333.98     46.61 o
  -3  12   3     2828.24     2877.88     69.50 o
  -2  12   3     2917.17     2925.91     66.72 o
  -1  12   3     2128.59     2293.33     54.05 o
   0  12   3     2993.14     3283.00     59.02 o
   1  12   3    11014.67    11758.95    166.35 o
   2  12   3     1488.94     1128.20     45.53 o
   3  12   3      999.94     1142.56     42.37 o
   4  12   3     1114.74     1231.17     28.12 o
   5  12   3       19.12       14.65     16.10 o
   6  12   3      208.25      149.06     18.55 o
   7  12   3      322.70      333.34     25.02 o
   8  12   3     1347.80     1456.33     43.34 o
   9  12   3     2758.95     2672.86     60.58 o
  10  12   3     3137.18     2838.55    145.83 o
  11  12   3     4245.56     3910.66    240.87 o
  12  12   3     2972.25     3123.99    171.73 o
  13  12   3     1582.51     1750.97    118.39 o
  -7  13   3       16.43       -4.73     48.91 o
  -6  13   3      139.19      114.59     43.66 o
  -5  13   3       31.97      -37.43     41.64 o
  -4  13   3       80.60      140.91     51.30 o
  -3  13   3      132.15      106.88     32.29 o
  -2  13   3       33.43        7.53     35.77 o
  -1  13   3      265.56      235.58     50.27 o
   0  13   3      217.56      141.36     23.47 o
   1  13   3      612.77      588.93     37.40 o
   2  13   3      201.66       76.71     39.85 o
   3  13   3       13.70       14.96     15.70 o
   4  13   3     1185.48     1171.36     29.15 o
   5  13   3       56.09       36.84     26.34 o
   6  13   3      619.47      590.89     21.47 o
   7  13   3       13.57      -19.98     33.16 o
   8  13   3       50.69      106.58     48.75 o
   9  13   3       27.41       17.09     30.71 o
  10  13   3      501.92      575.07     39.84 o
  11  13   3      234.67      216.72     62.48 o
  12  13   3     1605.11     1455.02     78.50 o
  13  13   3      385.58      370.60     57.06 o
  -7  14   3      786.15      618.82     63.68 o
  -6  14   3      430.17      491.18     76.19 o
  -5  14   3      234.50      593.35    318.60 o
  -4  14   3       48.70      -16.37     38.52 o
  -3  14   3       21.16      -31.13     31.13 o
  -2  14   3      476.91      427.90     31.96 o
  -1  14   3     2582.51     2609.31     57.93 o
   0  14   3     1360.58     1297.76     44.05 o
   1  14   3     2859.22     2624.12     69.44 o
   2  14   3     4516.93     4908.59    126.04 o
   3  14   3     3013.62     3184.23     53.97 o
   4  14   3     1016.57     1067.88     39.77 o
   5  14   3      194.37      186.05     27.16 o
   6  14   3     1899.95     1674.66     43.31 o
   7  14   3       36.11      120.30     40.40 o
   8  14   3      217.49      146.46     24.20 o
   9  14   3       59.78       25.67     34.07 o
  10  14   3      361.81      536.20     36.00 o
  11  14   3      268.63      195.37     53.71 o
  12  14   3      469.96      485.25     55.63 o
  -6  15   3     1140.83     1224.00    185.33 o
  -5  15   3      632.92      764.88    113.03 o
  -4  15   3      285.36      365.99     91.19 o
  -3  15   3      910.80     1075.54     64.46 o
  -2  15   3       63.95      112.75     38.50 o
  -1  15   3      103.59       43.52     39.26 o
   0  15   3     2865.24     2779.83     57.67 o
   1  15   3     2289.46     2187.31     45.68 o
   2  15   3     6109.83     5847.23    119.97 o
   3  15   3     8033.12     8105.44    151.78 o
   4  15   3     8535.43     8185.21    206.08 o
   5  15   3     6420.29     6310.35    198.82 o
   6  15   3     3223.80     3060.75    123.91 o
   7  15   3     2777.57     2634.93    122.50 o
   8  15   3       81.39      121.26     13.54 o
   9  15   3      832.79      850.96     32.42 o
  10  15   3      980.86      963.46    179.60 o
  11  15   3     1903.37     1920.93    235.40 o
  12  15   3     1590.73     1547.65    201.71 o
  -5  16   3     1017.13      984.50     87.89 o
  -4  16   3      805.63      994.53     90.19 o
  -3  16   3      141.83       96.92     70.29 o
  -2  16   3      229.05      147.06     41.72 o
  -1  16   3      230.12      254.17     36.08 o
   0  16   3        7.04       43.96     41.30 o
   1  16   3      396.26      543.47     35.42 o
   2  16   3     1476.52     1598.94     39.86 o
   3  16   3     2242.86     2298.62     82.44 o
   4  16   3     3094.18     2846.63    146.79 o
   5  16   3     3834.32     3586.04    140.50 o
   6  16   3     3949.00     4176.69    315.23 o
   7  16   3      655.83      753.62     82.76 o
   8  16   3      349.84      255.86     65.08 o
   9  16   3      741.93      774.25    125.13 o
  10  16   3       24.97       78.57    133.61 o
  11  16   3      322.87      301.78     68.59 o
  -3  17   3      159.25      194.79     95.70 o
  -2  17   3       56.90      -17.64    150.01 o
  -1  17   3       86.73       91.37     49.19 o
   0  17   3       61.44       66.93     46.65 o
   1  17   3      239.59      210.44     56.24 o
   2  17   3      450.75      443.66     33.42 o
   3  17   3       30.28       77.92     22.93 o
   4  17   3        3.75      -16.96     23.07 o
   5  17   3       37.47      139.36    170.13 o
   6  17   3      314.87      405.57    111.12 o
   7  17   3      749.25      998.26     85.86 o
   8  17   3      195.41      398.77    199.49 o
   9  17   3        4.59       59.29     74.19 o
  10  17   3      276.05      162.76    111.10 o
  -2  18   3      545.00      559.35    105.81 o
  -1  18   3      297.95      249.80     58.23 o
   0  18   3      206.24      180.97    113.00 o
   1  18   3      133.86      114.45     45.51 o
   2  18   3      293.38      246.53     90.69 o
   3  18   3      675.74      672.36     48.83 o
   4  18   3       18.50      220.85    107.98 o
   5  18   3      830.64     1298.75     95.70 o
   6  18   3      554.73      615.17    125.49 o
   7  18   3      884.26      997.94    107.43 o
   8  18   3      571.03      476.61     71.37 o
   9  18   3      625.74      900.64     93.87 o
   0  19   3     1814.92     1573.70    275.64 o
   1  19   3     1301.35     1339.39    211.10 o
   2  19   3       20.74      -13.80     42.13 o
   3  19   3       43.55      138.93     67.97 o
   4  19   3      476.61      639.68    123.41 o
   5  19   3      743.29     1040.76     92.53 o
   6  19   3     2428.56     2914.59    197.46 o
   7  19   3     2100.63     2439.78    217.57 o
   8  19   3     1718.03     2294.58    142.43 o
   4  20   3      217.54      380.04    116.18 o
  -3 -19   4     1104.35     1260.75    134.90 o
  -2 -19   4      491.66      551.23    128.11 o
  -1 -19   4      446.97      301.71     93.15 o
  -6 -18   4       32.88      -94.36     94.36 o
  -5 -18   4        2.96      -98.36     98.36 o
  -4 -18   4       58.37       16.27     85.69 o
  -3 -18   4      213.51      251.06    101.80 o
  -2 -18   4      302.48      466.77    115.06 o
  -1 -18   4      125.79       10.82     70.75 o
   0 -18   4      342.53      213.50    108.59 o
   1 -18   4      249.68       62.14    109.34 o
   2 -18   4      148.25      275.27    118.65 o
  -7 -17   4       79.16       25.08     74.48 o
  -6 -17   4       19.84       68.07     62.68 o
  -5 -17   4      370.06      420.94    100.41 o
  -4 -17   4      987.51      725.77    115.08 o
  -3 -17   4      720.43      711.05    119.42 o
  -2 -17   4      953.79      873.58    128.65 o
  -1 -17   4      896.52     1175.41    128.60 o
   0 -17   4     1245.01     1195.46     86.37 o
   1 -17   4      266.73      281.09     54.51 o
   2 -17   4        3.43       44.64     40.28 o
   3 -17   4        5.72      163.49     72.94 o
   4 -17   4      119.75      194.67     74.64 o
  -8 -16   4      144.64       38.78     70.08 o
  -7 -16   4      317.51      395.11     87.94 o
  -6 -16   4      173.04      214.31     85.32 o
  -5 -16   4      519.26      343.34     96.33 o
  -4 -16   4     1416.44     1613.21    137.88 o
  -3 -16   4     3479.34     4308.39    219.07 o
  -2 -16   4     4347.19     4231.27    224.14 o
  -1 -16   4     3957.28     3431.29    249.83 o
   0 -16   4     4973.58     5206.34    702.26 o
   1 -16   4     1464.53     1531.17     42.77 o
   2 -16   4      468.10      419.61     38.16 o
   3 -16   4      165.86      249.21    310.49 o
   4 -16   4       31.66       15.67     95.28 o
   5 -16   4      141.68       69.33    102.57 o
   6 -16   4      442.00      579.91     78.76 o
  -8 -15   4      626.78      745.48     90.45 o
  -7 -15   4      102.96      140.22     68.23 o
  -6 -15   4      283.46      342.44     86.85 o
  -5 -15   4       14.54      -49.90     68.52 o
  -4 -15   4     1561.40     1381.81    126.48 o
  -3 -15   4      959.92      872.01     72.06 o
  -2 -15   4     1794.08     1857.21    128.53 o
  -1 -15   4     2612.56     2591.62    112.41 o
   0 -15   4     2786.91     2415.05    106.68 o
   1 -15   4     1298.99     1251.46     38.88 o
   2 -15   4     1952.15     2041.86     45.61 o
   3 -15   4     1097.51      914.91     42.58 o
   4 -15   4       53.30       86.93     36.64 o
   5 -15   4      115.94       98.85    102.66 o
   6 -15   4        1.65       -0.69     74.88 o
   7 -15   4      506.51      483.51    161.18 o
  -8 -14   4      184.56       60.96     61.10 o
  -6 -14   4       50.39      206.82     55.99 o
  -5 -14   4       98.50       16.94     60.40 o
  -4 -14   4      552.16      331.11     61.66 o
  -3 -14   4       35.24      -22.19     42.40 o
  -2 -14   4       79.52      -46.00     51.66 o
  -1 -14   4      770.80      713.31    122.13 o
   0 -14   4      299.32      379.19     88.93 o
   1 -14   4      674.30      623.67     35.44 o
   2 -14   4      537.49      423.19     29.48 o
   3 -14   4      241.23      304.88     25.81 o
   4 -14   4       42.30       70.19     31.96 o
   5 -14   4      182.70      194.30     92.47 o
   6 -14   4       34.01      -21.25     93.65 o
   7 -14   4      105.35       86.79    255.48 o
   8 -14   4      532.26      554.80    105.23 o
 -10 -13   4     1297.44     1519.55    151.43 o
  -9 -13   4     2058.94     2079.96     87.61 o
  -8 -13   4     2070.66     2230.32     94.58 o
  -7 -13   4     2144.58     2249.30    119.06 o
  -6 -13   4     1303.06     1565.87    112.98 o
  -5 -13   4      754.47      350.93    102.27 o
  -4 -13   4     1943.55     1876.21    113.22 o
  -3 -13   4       89.87       45.16     47.91 o
  -2 -13   4       46.23       49.77     98.89 o
  -1 -13   4     1313.47     1261.82    101.29 o
   0 -13   4      818.94      863.59     51.68 o
   1 -13   4     4983.35     5020.34     94.55 o
   2 -13   4      760.69      776.25     26.14 o
   3 -13   4      868.63      919.47     32.58 o
   4 -13   4      376.50      450.97     48.24 o
   5 -13   4     1314.04     1353.73     43.62 o
   6 -13   4      425.05      358.57     39.41 o
   7 -13   4       47.41      -41.74     41.74 o
   8 -13   4       69.43       87.67    103.87 o
   9 -13   4       91.70      208.45     88.21 o
 -11 -12   4      175.13      219.18     45.63 o
 -10 -12   4     1136.80      960.09    110.46 o
  -9 -12   4     4051.91     4050.17    125.54 o
  -8 -12   4     4701.16     5161.40    263.35 o
  -7 -12   4     6282.32     6613.49    176.79 o
  -6 -12   4     8673.86     8705.84    218.95 o
  -5 -12   4     8475.87     8995.73    581.23 o
  -4 -12   4     1795.72     1994.11    121.02 o
  -3 -12   4      624.21      739.08     55.79 o
  -2 -12   4      368.03      330.97     37.06 o
  -1 -12   4     1350.39     1432.97     66.26 o
   0 -12   4     1547.43     1383.98     62.36 o
   1 -12   4      145.29      298.68     50.85 o
   2 -12   4     2458.55     2731.35     54.69 o
   3 -12   4     3201.26     3256.95     70.02 o
   4 -12   4     1358.71     1478.43     44.65 o
   5 -12   4     3552.01     3489.98     64.73 o
   6 -12   4     2046.28     1941.47     86.28 o
   7 -12   4     1236.12     1245.34     59.54 o
   8 -12   4      827.54      879.42     65.21 o
   9 -12   4      409.28      267.45     68.09 o
 -11 -11   4        7.97      -40.39    110.25 o
 -10 -11   4      337.83      267.03     50.55 o
  -9 -11   4      849.79      915.22     96.05 o
  -8 -11   4     1545.96     1439.63     84.37 o
  -7 -11   4     3129.41     3340.82     92.96 o
  -6 -11   4     2135.47     1880.85    157.36 o
  -5 -11   4     1449.73     1684.58     59.85 o
  -4 -11   4     1248.98     1301.58    128.40 o
  -3 -11   4     1278.14      777.61     62.33 o
  -2 -11   4      817.47      817.73     94.04 o
  -1 -11   4     1321.53     1690.06     67.10 o
   0 -11   4      785.48     1068.61    137.64 o
   1 -11   4      333.75      455.46     22.08 o
   2 -11   4     1071.86     1121.66     29.01 o
   3 -11   4       60.84       16.04     32.69 o
   4 -11   4     3716.04     4044.56     68.31 o
   5 -11   4     2377.74     2525.18     52.54 o
   6 -11   4     4408.03     4337.65    135.66 o
   7 -11   4     2939.44     2762.91     80.44 o
   8 -11   4     1333.39     1387.32    102.30 o
   9 -11   4      588.67      567.98     50.44 o
  10 -11   4        1.32      -24.30     93.69 o
 -12 -10   4       19.19      -10.93     60.43 o
 -11 -10   4        0.16       62.28     55.08 o
 -10 -10   4      231.63      202.06     33.37 o
  -9 -10   4      100.28       87.83     27.50 o
  -8 -10   4      261.83      311.26     44.66 o
  -7 -10   4     1508.91     1313.71     71.26 o
  -6 -10   4      470.46      622.79    114.27 o
  -5 -10   4      130.17       63.04     43.93 o
  -4 -10   4      553.53      455.05     74.10 o
  -3 -10   4       49.86       21.67     39.77 o
  -2 -10   4        6.21      120.86     54.74 o
  -1 -10   4       49.22      -26.51     55.06 o
   0 -10   4      558.80      718.06     48.44 o
   1 -10   4     1668.71     1778.17     45.01 o
   2 -10   4     1040.54     1145.78     31.25 o
   3 -10   4     2792.35     2562.26     51.68 o
   4 -10   4      102.64      218.51     38.67 o
   5 -10   4      411.05      486.78     40.82 o
   6 -10   4      122.39      126.79     38.16 o
   7 -10   4      139.68       27.07     48.30 o
   8 -10   4       24.52       46.84     98.18 o
   9 -10   4      315.80      129.25     64.67 o
  10 -10   4      291.83      173.14     54.40 o
  11 -10   4       55.95       59.49     42.55 o
 -12  -9   4      731.12      552.74     72.29 o
 -11  -9   4      367.72      403.84    183.46 o
 -10  -9   4      244.08      215.90     41.53 o
  -9  -9   4      421.70      495.72     40.40 o
  -8  -9   4     1203.90     1188.19     29.11 o
  -7  -9   4       55.64       54.38     39.36 o
  -6  -9   4     2407.32     2676.71     78.25 o
  -5  -9   4     2665.83     2863.71     81.77 o
  -4  -9   4     6261.77     6476.11    276.74 o
  -3  -9   4     6445.08     6484.88    174.47 o
  -2  -9   4     3716.65     3585.17    123.51 o
  -1  -9   4    13095.04    13781.88    241.15 o
   0  -9   4     3009.14     2954.19     52.13 o
   1  -9   4     4858.76     4983.94     67.12 o
   2  -9   4      143.91      176.94     19.49 o
   3  -9   4     1930.24     1680.10     40.81 o
   4  -9   4     1828.89     1800.97     44.29 o
   5  -9   4     6768.57     6958.85    123.04 o
   6  -9   4     1803.06     1684.28     86.55 o
   7  -9   4     1017.46     1048.59     65.33 o
   8  -9   4     1815.82     1779.36    105.06 o
   9  -9   4      642.93      634.72     55.75 o
  10  -9   4      169.97      100.58     37.93 o
  11  -9   4        0.45      -49.20     49.20 o
 -12  -8   4     2129.41     1812.38     97.51 o
 -11  -8   4     3442.39     3233.37    262.57 o
 -10  -8   4     1697.65     1446.92     66.66 o
  -9  -8   4     1159.11     1153.21     41.66 o
  -8  -8   4      131.28       93.76     24.29 o
  -7  -8   4     3701.10     3472.79    104.18 o
  -6  -8   4      891.95      844.72     23.57 o
  -5  -8   4     3049.81     2671.82     53.33 o
  -4  -8   4     6217.85     6157.50    173.83 o
  -3  -8   4     8420.98     8860.34    331.54 o
  -2  -8   4    21426.65    23396.98    601.48 o
  -1  -8   4    11808.06    12018.57    262.28 o
   0  -8   4    13593.09    13688.33    214.24 o
   1  -8   4      811.62      761.80     22.17 o
   2  -8   4     2049.25     2319.05     46.06 o
   3  -8   4       58.83      133.96     18.97 o
   4  -8   4       49.86       58.82     26.99 o
   5  -8   4     2527.50     2402.52     71.16 o
   6  -8   4     3330.63     3288.39     95.94 o
   7  -8   4     8855.78     9111.35    157.84 o
   8  -8   4     5642.40     5967.60    108.89 o
   9  -8   4     6003.80     5764.44    161.15 o
  10  -8   4     5441.35     4890.53    132.70 o
  11  -8   4     2239.67     2488.35     95.57 o
  12  -8   4     1201.83     1057.85     80.93 o
 -12  -7   4      806.54      638.92     72.03 o
 -11  -7   4      846.52      893.27     67.24 o
 -10  -7   4      833.27      787.16     35.82 o
  -9  -7   4      399.42      331.47     24.55 o
  -8  -7   4      227.60      275.30     24.73 o
  -7  -7   4     1121.04      968.91     26.41 o
  -6  -7   4        1.10       26.42     28.15 o
  -5  -7   4     2060.10     2014.11     32.92 o
  -4  -7   4       54.56       50.72     30.81 o
  -3  -7   4     3161.25     3473.11    119.44 o
  -2  -7   4     3066.64     3848.50     49.99 o
  -1  -7   4     4851.25     4696.03    210.20 o
   0  -7   4     8083.98     8098.57     97.15 o
   1  -7   4    12300.02    13199.22    168.92 o
   2  -7   4     5613.65     5924.58    134.48 o
   3  -7   4     2428.22     2455.46     48.23 o
   4  -7   4     2329.47     2234.91     57.06 o
   5  -7   4       27.82       37.73     67.20 o
   6  -7   4     2176.00     2080.96     61.13 o
   7  -7   4     1162.26     1199.35     85.36 o
   8  -7   4     3226.41     3297.55    115.18 o
   9  -7   4     8487.29     8257.13    138.51 o
  10  -7   4     5918.85     6265.30    132.02 o
  11  -7   4     1621.00     1599.67     77.39 o
  12  -7   4     1354.13     1116.63    148.49 o
 -12  -6   4      738.03      779.40    234.75 o
 -11  -6   4      361.10      434.22     63.82 o
 -10  -6   4      115.86       98.15     34.89 o
  -9  -6   4      269.03      378.48     27.44 o
  -8  -6   4      375.30      376.20     28.31 o
  -7  -6   4       52.74      189.77     25.30 o
  -6  -6   4       98.58       60.22     27.43 o
  -5  -6   4       47.01       10.69     15.14 o
  -4  -6   4     2402.56     2719.83     29.24 o
  -3  -6   4     1517.52     2204.04     51.96 o
  -2  -6   4       69.05      225.62     28.28 o
  -1  -6   4     1124.22      627.88     33.78 o
   0  -6   4      751.72      976.96     53.18 o
   1  -6   4     2644.52     3297.73     50.61 o
   2  -6   4     3048.41     2841.44     52.74 o
   3  -6   4      635.37      598.14     37.74 o
   4  -6   4       35.61       43.65     24.90 o
   5  -6   4     2858.66     2829.67     58.87 o
   6  -6   4       10.46       92.26     58.67 o
   7  -6   4        0.01       85.72     32.06 o
   8  -6   4        9.06       50.04     49.22 o
   9  -6   4       21.86      -29.62     38.42 o
  10  -6   4      319.66      318.20     86.77 o
  11  -6   4      247.65      251.39     81.89 o
  12  -6   4       18.05       26.81     75.49 o
  13  -6   4      221.03      260.74    284.92 o
 -12  -5   4      501.92      292.12     56.59 o
 -11  -5   4     1267.49     1298.28     49.76 o
 -10  -5   4     3883.34     3594.70     72.66 o
  -9  -5   4     3385.87     3544.24     71.69 o
  -8  -5   4     4236.19     4386.42     78.88 o
  -7  -5   4     3948.30     4519.84     76.40 o
  -6  -5   4    16811.87    17721.94    299.63 o
  -5  -5   4     5272.42     5781.02     93.49 o
  -4  -5   4     4498.94     5522.43     88.36 o
  -3  -5   4        0.38       -3.24     11.84 o
  -2  -5   4     1580.34     1657.25     66.60 o
  -1  -5   4    21971.08    21089.66    448.23 o
   0  -5   4    31846.38    34037.32    600.57 o
   1  -5   4     8036.97     8320.99    105.99 o
   2  -5   4    17426.81    18384.10    222.14 o
   3  -5   4    24113.10    24006.85    322.47 o
   4  -5   4      874.36      700.41     33.91 o
   5  -5   4     3627.20     3408.65     62.94 o
   6  -5   4      232.17      477.11     39.04 o
   7  -5   4     1184.83     1514.25     54.35 o
   8  -5   4      103.33      110.12     37.46 o
   9  -5   4      178.49      230.91     23.54 o
  10  -5   4      549.48      385.77     43.28 o
  11  -5   4      297.75      321.10     60.68 o
  12  -5   4      520.38      563.78     81.15 o
  13  -5   4      767.81      926.86    139.29 o
 -13  -4   4       43.10      232.66    201.33 o
 -12  -4   4      317.72      262.91     68.68 o
 -11  -4   4      995.05      818.15     90.17 o
 -10  -4   4     3671.15     3664.39    102.35 o
  -9  -4   4     3436.86     3542.79     89.01 o
  -8  -4   4     4496.99     4206.68    119.29 o
  -7  -4   4    20169.67    19695.98    377.63 o
  -6  -4   4     7221.55     7549.72    140.85 o
  -5  -4   4    12125.04    11659.95    162.22 o
  -4  -4   4     2912.64     3352.93     36.32 o
  -3  -4   4      984.41      941.99     32.52 o
  -2  -4   4     3236.08     3995.96     30.01 o
  -1  -4   4       68.07       54.78     21.09 o
   0  -4   4     1179.89     1065.54     36.11 o
   1  -4   4    51983.78    56248.76    669.05 o
   2  -4   4     8032.38     7304.39     96.36 o
   3  -4   4     6261.55     6137.63     97.23 o
   4  -4   4    27721.51    27419.78    368.23 o
   5  -4   4     6079.73     5912.88    103.64 o
   6  -4   4     5280.29     3726.15     99.30 o
   7  -4   4     4553.54     4502.09     96.23 o
   8  -4   4      698.56      620.04     70.23 o
   9  -4   4     1064.01     1095.30     40.15 o
  10  -4   4     2055.82     2021.37     51.82 o
  11  -4   4     1166.13     1263.87     76.37 o
  12  -4   4     2908.18     2885.46    104.12 o
  13  -4   4     1718.84     1744.96    171.37 o
 -12  -3   4        0.51      142.09    119.33 o
 -11  -3   4       76.69       52.04     37.52 o
 -10  -3   4       53.48       36.40     36.18 o
  -9  -3   4      514.09      408.47     33.13 o
  -8  -3   4      816.06      875.65     38.66 o
  -7  -3   4      247.39      511.28     48.39 o
  -6  -3   4     2543.70     2304.37     51.18 o
  -5  -3   4      945.46     1030.19     44.57 o
  -4  -3   4    11772.86    12376.92    705.50 o
  -3  -3   4     8845.96     7214.61    127.19 o
  -2  -3   4    10201.70     9881.72    148.37 o
  -1  -3   4      231.78      164.22     14.46 o
   0  -3   4     2288.80     2308.87     18.21 o
   1  -3   4      268.73      194.64     19.96 o
   2  -3   4    17125.72    18401.38    219.13 o
   3  -3   4    16300.28    15353.25    166.13 o
   4  -3   4     9206.08     9481.30    165.12 o
   5  -3   4    10300.63    11973.97    178.63 o
   6  -3   4     4686.23     4511.92     89.68 o
   7  -3   4       71.24      118.27     20.53 o
   8  -3   4      111.26      133.18     41.71 o
   9  -3   4     1203.77     1375.04     55.02 o
  10  -3   4       14.23       -8.58     29.67 o
  11  -3   4      378.60      479.64     46.39 o
  12  -3   4      236.45      182.14     35.91 o
  13  -3   4      701.14      794.64     78.76 o
  14  -3   4      940.07     1201.84    373.58 o
 -12  -2   4      259.47      423.05    219.50 o
 -11  -2   4       21.65      131.16     55.69 o
 -10  -2   4       15.46       39.09     73.62 o
  -9  -2   4     1773.63     2016.21     55.99 o
  -8  -2   4      533.82      544.57     26.97 o
  -7  -2   4      579.69      661.13     42.20 o
  -6  -2   4     3968.85     4316.76     75.83 o
  -5  -2   4     2685.53     3088.02     58.44 o
  -4  -2   4       43.50       10.38     24.72 o
  -2  -2   4     1620.83     1645.92     31.61 o
  -1  -2   4      222.82      142.95     37.08 o
   0  -2   4    10167.37    11476.42     84.42 o
   1  -2   4    10185.85    10460.98    151.36 o
   3  -2   4     7747.67     5867.92     91.59 o
   5  -2   4      559.23      490.53     30.00 o
   6  -2   4     4044.25     3571.76    110.86 o
   7  -2   4        6.00       16.26     33.89 o
   8  -2   4       40.87        2.03     47.70 o
   9  -2   4      878.28     1102.45     42.98 o
  10  -2   4       56.17       -5.26     24.05 o
  11  -2   4       60.86       30.07     25.70 o
  12  -2   4       41.15      136.07     84.86 o
  13  -2   4       16.20      -41.92    128.93 o
  14  -2   4       71.56      151.58     70.37 o
 -12  -1   4     1277.60     1454.73    104.03 o
 -11  -1   4     1130.36     1153.71    169.03 o
 -10  -1   4      884.33      721.96     60.22 o
  -9  -1   4        3.23      -32.41     32.41 o
  -8  -1   4      585.09      591.87     38.26 o
  -7  -1   4     8257.46     8235.73    125.18 o
  -6  -1   4    18999.13    20495.39    259.67 o
  -5  -1   4    12613.81    12389.95    165.29 o
  -4  -1   4    38220.98    39380.44    420.25 o
  -3  -1   4    10023.07     8761.61    232.49 o
  -2  -1   4    31415.77    35023.60   1552.10 o
  -1  -1   4      254.22       84.13     65.11 o
   0  -1   4    17212.64    17023.12    162.70 o
   2  -1   4     3022.47     2045.65     48.77 o
   3  -1   4     7226.40     7587.01    112.90 o
   4  -1   4    19501.80    19028.89    259.75 o
   5  -1   4      418.15      496.52     54.25 o
   6  -1   4     4172.65     4318.49    126.80 o
   7  -1   4     9278.35     9945.28    161.04 o
   8  -1   4     7277.77     6905.02    149.96 o
   9  -1   4     1482.77     1765.99     61.62 o
  10  -1   4     3218.10     3475.34     74.42 o
  11  -1   4     1638.33     1409.41     66.73 o
  12  -1   4       39.36       47.98     32.58 o
  13  -1   4       36.24       20.93     50.67 o
  14  -1   4      151.03      -75.13    104.08 o
 -12   0   4     1846.84     2303.27    255.31 o
 -11   0   4     1764.70     1766.88     85.18 o
 -10   0   4     1122.49     1135.12    144.98 o
  -9   0   4       13.37       -6.15     39.96 o
  -8   0   4     1180.63     1327.78     62.27 o
  -7   0   4      171.65      237.12     42.09 o
  -6   0   4     3339.90     3814.17     71.25 o
  -5   0   4    12194.94    13496.57    221.89 o
  -4   0   4    22780.39    24980.59    409.20 o
  -3   0   4    14666.60    17409.89    547.32 o
  -2   0   4    17148.41    16107.06    769.73 o
  -1   0   4    10505.19    10201.55    510.87 o
   0   0   4     9544.40     9266.18    404.99 o
   1   0   4    20680.80    22886.70   1523.07 o
   2   0   4     8491.03     6651.00    119.52 o
   3   0   4     1579.23     1645.46     48.69 o
   4   0   4      703.74      695.41     49.07 o
   5   0   4     8610.99     8033.69    240.58 o
   6   0   4     9840.84     9812.72    152.59 o
   7   0   4    11985.56    12529.83    190.96 o
   8   0   4     9991.36    11514.26    257.31 o
   9   0   4    14229.75    13089.19    679.82 o
  10   0   4     3567.44     3531.97    192.60 o
  11   0   4     5824.96     5618.83    211.01 o
  12   0   4     2812.54     3057.08    110.19 o
  13   0   4        1.79      -29.28     73.85 o
  14   0   4      207.82      213.04    115.98 o
 -12   1   4        0.38      100.14     78.77 o
 -11   1   4        9.86       34.96     67.94 o
 -10   1   4       71.23      165.42    101.24 o
  -9   1   4      585.67      861.75     92.06 o
  -8   1   4      811.23      645.86     35.79 o
  -7   1   4       23.27       67.82     52.67 o
  -6   1   4     1284.08     1256.97     66.62 o
  -5   1   4       79.74      147.55     36.85 o
  -4   1   4     4069.25     4505.99    150.95 o
  -3   1   4    10844.01    11862.33    276.81 o
  -2   1   4     2295.75     2528.59    101.83 o
  -1   1   4    28849.36    28052.56    626.07 o
   0   1   4    22423.04    21618.66    904.56 o
   1   1   4       22.89        5.86     18.68 o
   2   1   4    31746.03    34829.28   2087.25 o
   3   1   4     6805.19     6419.94    214.03 o
   4   1   4    20603.10    18015.56    930.17 o
   5   1   4      529.02      366.82     55.93 o
   6   1   4     6153.43     4984.75    256.31 o
   7   1   4     1668.94     1351.81     87.09 o
   8   1   4     4730.59     5182.38    161.93 o
   9   1   4     3334.81     3665.06    147.34 o
  10   1   4     1007.33      851.13     35.95 o
  11   1   4     1295.86     1190.58     46.95 o
  12   1   4     1392.56     1300.91     71.38 o
  13   1   4      783.94      893.28     80.22 o
  14   1   4      557.17      439.58    173.46 o
 -12   2   4     1274.03     1446.09    112.27 o
 -11   2   4      800.91      994.69     95.81 o
 -10   2   4      755.94      783.18     62.61 o
  -9   2   4     2204.76     2226.99     83.11 o
  -8   2   4      248.84      206.82     53.96 o
  -7   2   4       39.59       91.26     19.33 o
  -6   2   4     3084.31     2894.49     73.32 o
  -5   2   4      604.54      654.78     31.75 o
  -4   2   4      668.99      465.83     36.80 o
  -3   2   4       41.86      196.86     25.23 o
  -2   2   4      471.49      344.79     30.72 o
  -1   2   4     6138.35     6949.43     43.43 o
   0   2   4    30458.18    32792.82    489.71 o
   1   2   4    51823.14    51280.11   1112.02 o
   2   2   4    32967.61    29721.54    588.06 o
   3   2   4      164.25       95.77     29.79 o
   4   2   4     1275.05     1157.09     29.26 o
   5   2   4     1435.54     1983.62     29.39 o
   6   2   4     1067.93      827.92     28.76 o
   7   2   4       77.99      200.50     22.26 o
   8   2   4      302.36      356.98     24.20 o
   9   2   4       36.65       49.53     57.64 o
  10   2   4       24.33       22.69     30.70 o
  11   2   4        1.48      -12.34     21.76 o
  12   2   4     1138.70     1002.78     79.63 o
  13   2   4        5.51      -23.06     57.08 o
  14   2   4        0.83       13.77     40.75 o
  15   2   4       25.91       96.52     74.03 o
 -12   3   4     2124.86     2104.12    125.61 o
 -11   3   4     2593.95     2622.50    132.75 o
 -10   3   4     6915.98     6710.29    164.88 o
  -9   3   4     7720.81     7838.20    260.15 o
  -8   3   4     8352.65     7841.45    227.62 o
  -7   3   4     2921.82     2726.35     84.92 o
  -6   3   4     1905.71     1933.97     41.92 o
  -5   3   4     5554.12     5920.99     97.67 o
  -4   3   4      757.05      470.25     67.31 o
  -3   3   4     2602.69     2709.62     57.46 o
  -2   3   4     1043.06      939.94     29.21 o
  -1   3   4     1422.33     1229.31     53.38 o
   1   3   4    26865.21    28434.47    304.10 o
   2   3   4       79.42       27.27     33.12 o
   3   3   4     3486.22     2555.09     64.82 o
   4   3   4    15592.77    17573.24    247.34 o
   5   3   4      852.79      430.29     33.39 o
   6   3   4      161.32       83.87     34.48 o
   7   3   4      264.35      189.84     26.97 o
   8   3   4     1756.02     1580.88     69.45 o
   9   3   4     1043.58     1044.72     31.34 o
  10   3   4     2602.06     2887.53     78.11 o
  11   3   4     4619.72     4611.18     94.26 o
  12   3   4     7262.38     7168.05    215.35 o
  13   3   4     1501.20     1810.78     58.23 o
  14   3   4      828.01      876.17     66.78 o
  15   3   4      513.60      392.20     55.55 o
 -11   4   4     1207.43     1307.01    109.23 o
 -10   4   4     1358.12     1334.69     90.31 o
  -9   4   4     2463.91     2611.68    134.94 o
  -8   4   4     3833.00     3830.76    158.54 o
  -7   4   4     1950.26     2195.47     58.04 o
  -6   4   4     5756.84     5901.35     86.35 o
  -5   4   4        1.78       48.97     34.94 o
  -4   4   4      208.60      103.80     23.47 o
  -3   4   4     5967.68     5829.03    128.16 o
  -2   4   4      345.36      300.44     37.06 o
  -1   4   4        5.80       32.72     15.96 o
   0   4   4    30555.20    28608.81    353.69 o
   1   4   4     3353.62     3290.32     52.92 o
   2   4   4    41734.00    36906.77    391.18 o
   3   4   4    19003.24    17503.89    339.80 o
   4   4   4      561.00      666.03     25.01 o
   5   4   4    12586.65    12835.87    307.82 o
   6   4   4    12903.57    11783.82    275.98 o
   7   4   4      405.91      290.27     36.12 o
   8   4   4     1123.34     1215.18     48.53 o
   9   4   4     3559.28     3717.83     82.51 o
  10   4   4     2592.35     2204.26     48.17 o
  11   4   4     5532.89     5585.23    124.18 o
  12   4   4     5725.63     5811.40    144.97 o
  13   4   4     4979.53     4865.09    115.31 o
  14   4   4     2247.31     2040.26     63.87 o
  15   4   4     1473.90     1357.32    129.90 o
 -11   5   4       21.32      -90.60    108.32 o
 -10   5   4      168.11      108.81     75.73 o
  -9   5   4      193.45      277.47    189.83 o
  -8   5   4        9.76      -33.78     33.78 o
  -7   5   4      244.54      205.40     31.95 o
  -6   5   4       10.59       23.25     25.06 o
  -5   5   4      338.29      267.72     58.17 o
  -4   5   4       49.29       14.57     38.09 o
  -3   5   4     2923.21     2529.76     88.03 o
  -2   5   4      465.97      360.16     23.00 o
  -1   5   4      299.44      272.49     17.88 o
   0   5   4     3500.22     3779.30     94.76 o
   1   5   4     3089.80     3371.93     75.34 o
   2   5   4      129.33      193.40     37.55 o
   3   5   4    12263.62    10482.93    122.36 o
   4   5   4     5808.38     5935.36     52.81 o
   5   5   4     1108.79     1532.25     33.37 o
   6   5   4        9.39      126.62     21.60 o
   7   5   4     5535.79     5474.78    138.70 o
   8   5   4      279.59      208.18     24.03 o
   9   5   4       14.83        5.39     34.12 o
  10   5   4      943.80      967.96     35.92 o
  11   5   4      328.80      394.50     28.63 o
  12   5   4      615.03      587.58     38.20 o
  13   5   4     1087.04     1126.33     65.50 o
  14   5   4     1187.85     1160.98     51.60 o
  15   5   4     1109.02     1009.33     70.60 o
 -11   6   4       38.27       61.65    279.92 o
 -10   6   4      323.47      259.15    120.17 o
  -9   6   4      400.00      453.12     61.14 o
  -8   6   4        9.70       11.18     23.21 o
  -7   6   4     2823.59     2612.90     66.93 o
  -6   6   4     1930.61     2095.80     57.96 o
  -5   6   4     4311.84     4768.55    105.39 o
  -4   6   4    17108.61    15447.88    269.43 o
  -3   6   4     6930.91     7062.82    147.43 o
  -2   6   4     3422.43     3456.57     96.99 o
  -1   6   4     1609.89     1233.54     33.01 o
   0   6   4       81.61      125.21     31.73 o
   1   6   4      356.91      317.25     30.94 o
   2   6   4    13150.54    14491.87    207.57 o
   3   6   4    11103.14    11764.77    137.25 o
   4   6   4    31937.36    28172.87    313.48 o
   5   6   4      252.09      365.62     39.40 o
   6   6   4        0.92      120.18     22.40 o
   7   6   4      128.37       31.52     29.94 o
   8   6   4      501.41      207.15     22.54 o
   9   6   4      180.55       99.33     39.59 o
  10   6   4        0.21        8.71     18.85 o
  11   6   4      134.05      135.80     34.12 o
  12   6   4       27.97       58.28     48.65 o
  13   6   4        1.24       18.79     31.37 o
  14   6   4       24.13       24.45    101.68 o
  15   6   4       36.33       88.12     51.31 o
 -10   7   4       20.03      121.78     80.09 o
  -9   7   4      452.95      431.94     46.34 o
  -8   7   4     1962.28     2171.96     78.73 o
  -7   7   4     5488.11     5421.92    103.30 o
  -6   7   4     9799.27    10017.22    154.02 o
  -5   7   4     4541.62     5278.08    117.12 o
  -4   7   4     4642.66     5621.30    132.98 o
  -3   7   4     6048.39     5964.88     88.36 o
  -2   7   4     8182.84     7390.50    127.97 o
  -1   7   4      353.85      477.02     28.91 o
   0   7   4      878.02     1119.36     37.44 o
   1   7   4      812.76      843.16     26.50 o
   2   7   4     7797.52     7876.98    119.68 o
   3   7   4     9221.20     9203.98    134.44 o
   4   7   4     5942.13     6948.48     99.94 o
   5   7   4    16595.63    15372.75    175.96 o
   6   7   4    10587.26     8705.33    122.65 o
   7   7   4    19822.16    20318.31    343.03 o
   8   7   4     7737.70     8746.71    140.21 o
   9   7   4     7061.15     7134.91    176.28 o
  10   7   4     1422.02     1595.50     39.74 o
  11   7   4      280.84      215.30     22.79 o
  12   7   4       11.30       58.69     53.54 o
  13   7   4      413.69      455.30     43.37 o
  14   7   4      865.90      807.85     65.19 o
  15   7   4     1040.15     1152.20     92.16 o
 -10   8   4       15.04     -104.50    111.44 o
  -9   8   4        3.25       16.72    123.41 o
  -8   8   4       17.38      -47.81     47.81 o
  -7   8   4      731.42      797.45     43.84 o
  -6   8   4       71.01       60.66     77.42 o
  -5   8   4     1492.59     1481.80     52.75 o
  -4   8   4     2018.11     1880.41     55.09 o
  -3   8   4    10242.23    10610.51    139.30 o
  -2   8   4     2267.42     2379.17     51.03 o
  -1   8   4     8958.33     8683.64    107.49 o
   0   8   4     6721.13     6484.75     81.93 o
   1   8   4      363.89      406.94     27.18 o
   2   8   4       71.06      165.58     24.19 o
   3   8   4     7346.54     5965.74     95.87 o
   4   8   4    12890.74    12172.05    151.99 o
   5   8   4     6120.34     6338.13    121.65 o
   6   8   4    20478.50    22281.42    365.09 o
   7   8   4    17336.08    17838.26    282.39 o
   8   8   4     8658.30     7720.14    162.96 o
   9   8   4      709.90      680.07     28.72 o
  10   8   4     6987.19     6907.44    166.06 o
  11   8   4     3934.41     3901.08     67.70 o
  12   8   4      221.59      245.41     27.15 o
  13   8   4       19.48        9.07     32.10 o
  14   8   4      225.87      280.30     77.13 o
  -9   9   4      100.37      129.52    205.47 o
  -8   9   4       17.98      194.45     53.55 o
  -7   9   4        1.67      -41.12     41.12 o
  -6   9   4       15.98      -33.48     35.93 o
  -5   9   4       16.39       55.88     33.98 o
  -4   9   4        5.77      -26.35     26.35 o
  -3   9   4      602.13      354.77     48.47 o
  -2   9   4     3136.97     3061.60     51.23 o
  -1   9   4     2303.92     2720.08     76.78 o
   0   9   4      238.04      218.33     33.03 o
   1   9   4     3269.58     2872.14     72.29 o
   2   9   4     1417.49     1177.29     28.41 o
   3   9   4     3008.43     2837.95     44.60 o
   4   9   4     1779.09     1989.54     36.67 o
   5   9   4     1657.06     1448.41     29.45 o
   6   9   4      113.26       35.69     17.78 o
   7   9   4     1923.93     1896.76     53.08 o
   8   9   4     1778.52     1871.59     58.06 o
   9   9   4      569.20      552.51     32.87 o
  10   9   4     2055.19     2089.46     97.12 o
  11   9   4      702.50      775.62     38.67 o
  12   9   4     1076.01     1042.36     67.97 o
  13   9   4       14.83       14.56     33.66 o
  14   9   4       18.95      -38.50     38.50 o
  -9  10   4     1212.48     1229.12    120.61 o
  -8  10   4     1431.64     1340.75    156.43 o
  -7  10   4      327.64      350.72     48.25 o
  -6  10   4        0.18      -58.35     64.34 o
  -5  10   4       13.22      -21.38     31.97 o
  -4  10   4      550.49      522.51     36.47 o
  -3  10   4     3740.02     3474.05     73.57 o
  -2  10   4     6363.58     6226.48     84.84 o
  -1  10   4     3968.67     3245.73     89.84 o
   0  10   4      512.41      606.60     22.49 o
   1  10   4     5516.43     5041.49     69.85 o
   2  10   4      205.90      167.10     22.03 o
   3  10   4      340.56      495.02     31.18 o
   4  10   4     1153.50     1104.53     34.41 o
   5  10   4       53.86       73.51     16.37 o
   6  10   4        7.43       75.92     31.78 o
   7  10   4      691.09      685.62     25.43 o
   8  10   4     1578.00     1555.35     49.86 o
   9  10   4       27.48       24.97     23.12 o
  10  10   4      302.01      375.49     24.04 o
  11  10   4      644.01      742.61     44.70 o
  12  10   4      641.89      463.42     38.39 o
  13  10   4      757.88      852.72     61.12 o
  14  10   4      163.20      271.04     80.77 o
  -8  11   4      934.22     1094.99     87.88 o
  -7  11   4      792.36      982.26     66.69 o
  -6  11   4      329.21      362.35     91.37 o
  -5  11   4     1026.45     1089.01     63.89 o
  -4  11   4      823.44      791.63     43.21 o
  -3  11   4     1216.61     1404.46     74.60 o
  -2  11   4     7310.76     7497.21    153.91 o
  -1  11   4     2600.82     2405.91     54.27 o
   0  11   4     8235.64     9287.92    159.22 o
   1  11   4     2826.52     2900.49     50.42 o
   2  11   4    11685.66    12188.72    138.41 o
   3  11   4     8744.15     8529.27    136.53 o
   4  11   4      364.34      517.46     30.98 o
   5  11   4      700.84      596.26     27.87 o
   6  11   4       57.20       81.59     24.71 o
   7  11   4      603.02      577.41     33.66 o
   8  11   4     1639.92     1608.93     36.28 o
   9  11   4     5054.63     4792.35    153.56 o
  10  11   4     8320.21     7949.34    175.05 o
  11  11   4     6191.32     6044.12    162.21 o
  12  11   4     3082.76     3185.59    267.63 o
  13  11   4     2586.08     2801.74    187.88 o
  14  11   4      696.00      717.74    158.89 o
  -8  12   4      447.17      270.59     84.41 o
  -7  12   4      981.10     1024.13    112.37 o
  -6  12   4      318.60      378.99     41.22 o
  -5  12   4      590.69      612.17     43.03 o
  -4  12   4      136.73      202.22     36.67 o
  -3  12   4       23.13       12.55     54.55 o
  -2  12   4      756.46      852.81     54.41 o
  -1  12   4     3578.58     3920.59     68.49 o
   0  12   4     9334.11     9626.60    167.90 o
   1  12   4    10700.30    10403.72    169.11 o
   2  12   4     5672.47     6927.62     90.02 o
   3  12   4     1441.82     1455.81     37.53 o
   4  12   4     5815.05     5781.50    122.37 o
   5  12   4       50.06      122.34     22.79 o
   6  12   4      279.42      248.80     21.00 o
   7  12   4      129.57      162.81     17.37 o
   8  12   4       22.74       47.90     16.81 o
   9  12   4     1468.92     1439.14     39.47 o
  10  12   4     1323.90     1336.24     53.76 o
  11  12   4     1654.46     1551.09     43.21 o
  12  12   4     1783.39     1679.75    195.92 o
  13  12   4     2166.26     2100.95    406.03 o
  -7  13   4       37.38       39.72     51.67 o
  -6  13   4      119.46      133.08     46.40 o
  -5  13   4       12.98       44.10     59.02 o
  -4  13   4      409.34      301.40     57.05 o
  -3  13   4        0.23       -4.28     29.47 o
  -2  13   4       57.95       50.66     28.58 o
  -1  13   4      537.92      550.70     39.60 o
   0  13   4       61.78        9.23     20.86 o
   1  13   4       22.14       38.84     22.29 o
   2  13   4      903.34      756.99     41.31 o
   3  13   4       11.43       63.07     44.63 o
   4  13   4      978.51      967.56     27.75 o
   5  13   4      148.83      122.04     23.68 o
   6  13   4       44.39       46.25     16.87 o
   7  13   4       18.63      -21.54     23.70 o
   8  13   4       23.52       44.86     23.56 o
   9  13   4     1296.45     1307.69     47.87 o
  10  13   4       68.61       85.27     40.39 o
  11  13   4      213.50      283.68     37.36 o
  12  13   4      383.13      355.81     70.64 o
  13  13   4      432.27      612.69     68.66 o
  -6  14   4     2165.92     2159.81    239.05 o
  -5  14   4     1051.68      958.15     86.09 o
  -4  14   4      712.08      701.32     47.07 o
  -3  14   4       65.04       37.72     28.21 o
  -2  14   4        5.56       35.00     38.46 o
  -1  14   4      230.90      269.27     42.16 o
   0  14   4      426.33      389.33     33.22 o
   1  14   4     1740.48     1851.19     43.71 o
   2  14   4     2616.20     2580.97     48.89 o
   3  14   4      986.81     1046.69     40.48 o
   4  14   4     1912.46     1807.54     36.51 o
   5  14   4     1463.84     1356.72     47.78 o
   6  14   4      912.22     1000.76     26.61 o
   7  14   4     1412.52     1371.92     54.40 o
   8  14   4      579.82      547.77     29.25 o
   9  14   4      690.85      687.35     34.95 o
  10  14   4        0.10       51.53     45.89 o
  11  14   4       32.68       18.97     27.44 o
  12  14   4       12.45      -46.11     46.11 o
  13  14   4      541.31      595.08     62.14 o
  -5  15   4     1181.28     1145.60     74.08 o
  -4  15   4     1557.24     1936.60     87.32 o
  -3  15   4     1418.84     1367.91     73.48 o
  -2  15   4      487.70      449.07     42.61 o
  -1  15   4      407.54      492.71     35.43 o
   0  15   4       29.65       29.24     31.32 o
   1  15   4      469.09      617.87     40.21 o
   2  15   4      126.26      130.53     34.24 o
   3  15   4     4898.80     4705.18    136.36 o
   4  15   4     2195.43     2384.97     67.13 o
   5  15   4     7976.09     7911.42    203.43 o
   6  15   4     8256.31     8238.15    262.72 o
   7  15   4     7103.97     6961.30    242.54 o
   8  15   4     1956.94     1965.10     73.30 o
   9  15   4      612.87      609.52     54.63 o
  10  15   4      268.49      186.80     72.23 o
  11  15   4       68.96      -27.05     56.54 o
  12  15   4     1210.52     1168.09    214.04 o
  -4  16   4     1004.80     1195.18    127.13 o
  -3  16   4      678.38      732.11     65.10 o
  -2  16   4      490.53      569.45     64.43 o
  -1  16   4      110.73      106.86    143.25 o
   0  16   4        2.89       10.43     56.19 o
   1  16   4      195.62      278.52     30.27 o
   2  16   4     1760.96     1639.90     80.62 o
   3  16   4     1274.51     1141.74     43.88 o
   4  16   4      999.75     1089.65     50.63 o
   5  16   4     1945.58     2059.86     56.60 o
   6  16   4     1859.12     1775.42     91.28 o
   7  16   4     1697.43     1533.70     63.69 o
   8  16   4     1641.98     1492.84     95.13 o
   9  16   4     2355.95     2677.40    101.21 o
  10  16   4      610.81      584.16     42.69 o
  11  16   4        1.49       81.43     90.79 o
  -3  17   4       69.48       69.10    127.86 o
  -2  17   4      170.42      228.69     64.68 o
  -1  17   4      239.12      153.15     60.26 o
   0  17   4       49.98      132.97     48.82 o
   1  17   4      301.82      343.56     34.88 o
   2  17   4       20.79      -26.68     26.68 o
   3  17   4        2.06       13.51     56.89 o
   4  17   4       23.71       14.20     76.04 o
   5  17   4      466.24      423.89     28.98 o
   6  17   4       53.64      101.50     40.25 o
   7  17   4        0.41       57.88     61.27 o
   8  17   4       49.00       48.00     65.71 o
   9  17   4       64.92      204.07     99.16 o
  10  17   4      353.98      497.86    194.16 o
  -2  18   4      668.71      382.05     67.13 o
  -1  18   4     1082.71      848.01    107.02 o
   0  18   4      840.25      905.59     71.95 o
   1  18   4      126.18      130.57     51.10 o
   2  18   4       78.58       48.75     55.22 o
   3  18   4      111.04      110.83     38.95 o
   4  18   4       27.51       25.56     32.86 o
   5  18   4      117.70      101.99     29.21 o
   6  18   4     1297.65     1433.09    100.50 o
   7  18   4      175.56      181.75     74.78 o
   8  18   4      970.65     1080.61     99.98 o
   9  18   4     1082.32     1517.35    288.66 o
   0  19   4     2021.96     1906.54    149.24 o
   1  19   4     3218.55     3219.27    534.13 o
   2  19   4     1062.32     1151.56     71.56 o
   3  19   4     1153.48      960.92     55.84 o
   4  19   4      791.70      763.50    121.64 o
   5  19   4       10.32      -64.38     64.38 o
   6  19   4      477.30      374.54    108.22 o
   7  19   4     1596.43     1871.45    156.06 o
   8  19   4     1227.08     1464.41    110.10 o
  -5 -18   5        0.08      -93.67     95.14 o
  -4 -18   5       65.37      317.20    100.05 o
  -3 -18   5        0.10       59.57     97.55 o
  -2 -18   5       12.10      181.13    106.81 o
  -1 -18   5       96.28      -93.35     93.35 o
   0 -18   5      177.94       14.55    106.25 o
   1 -18   5      329.59      289.64    116.66 o
   2 -18   5      195.07      240.64    120.71 o
  -7 -17   5      250.82      389.60     84.01 o
  -6 -17   5      106.43      196.58     80.32 o
  -5 -17   5       21.48      230.05     97.71 o
  -4 -17   5      190.89      236.22     97.29 o
  -3 -17   5      254.92      307.90     97.10 o
  -2 -17   5      850.74     1150.98    137.63 o
  -1 -17   5     1163.03      884.68    125.88 o
   0 -17   5     1054.95     1243.25    144.52 o
   1 -17   5     1270.28     1277.30    145.44 o
   2 -17   5      580.46      689.71     51.09 o
   3 -17   5      218.66      207.78     46.37 o
   4 -17   5      132.16       -9.79     56.57 o
  -7 -16   5     1482.65     1627.03    128.54 o
  -6 -16   5      783.68     1040.51    112.44 o
  -5 -16   5      247.35      272.85     93.17 o
  -4 -16   5       54.32       93.61     89.37 o
  -3 -16   5     1319.41     1228.68    126.65 o
  -2 -16   5     2540.42     2688.41    178.70 o
  -1 -16   5     2003.52     1988.98    161.46 o
   0 -16   5     4219.99     4093.02    426.47 o
   1 -16   5     4186.02     3470.26    327.40 o
   2 -16   5     2603.70     2455.86     60.97 o
   3 -16   5      958.41      896.59     59.52 o
   4 -16   5      457.33      426.65     78.00 o
   5 -16   5      216.60      115.05    126.58 o
  -8 -15   5      725.45      640.73     84.86 o
  -7 -15   5      425.50      505.84     70.55 o
  -6 -15   5      370.69      323.10     85.59 o
  -5 -15   5      658.51      613.37     94.87 o
  -4 -15   5      445.81      484.63     95.81 o
  -3 -15   5       32.02      -75.49     75.49 o
  -2 -15   5       68.51       16.65     66.44 o
  -1 -15   5      756.24      644.41    233.71 o
   0 -15   5     1633.36     1646.27    181.70 o
   1 -15   5     2396.26     2423.09    107.83 o
   2 -15   5     2426.40     2037.27     81.52 o
   3 -15   5     2425.21     2207.77     61.51 o
   4 -15   5     1329.33     1365.79     61.04 o
   5 -15   5     1142.24     1083.61     83.28 o
   6 -15   5      413.16      357.55     82.89 o
   7 -15   5       24.61      -29.34     66.29 o
  -8 -14   5      570.86      389.38     69.41 o
  -7 -14   5      420.19      274.90     70.68 o
  -6 -14   5        7.68       16.63     63.10 o
  -5 -14   5        6.84      -68.44     68.44 o
  -4 -14   5      332.88      479.74     90.84 o
  -3 -14   5      119.11      171.31     50.26 o
  -2 -14   5      161.08      273.79     69.85 o
  -1 -14   5      367.31      366.99     96.52 o
   0 -14   5      467.01      434.13     58.29 o
   1 -14   5      312.09      204.46     28.34 o
   2 -14   5      332.66      412.16     21.98 o
   3 -14   5      791.42      937.89     54.07 o
   4 -14   5     1084.02      964.00     58.74 o
   5 -14   5       26.96        2.14     52.26 o
   6 -14   5       15.20       17.70    121.39 o
   7 -14   5       22.75      -11.02     63.56 o
   8 -14   5       46.59       -0.04     94.00 o
  -9 -13   5      725.46      923.52    132.29 o
  -8 -13   5     1844.45     1752.69     86.64 o
  -7 -13   5     1276.05     1275.07     98.22 o
  -6 -13   5     2680.65     2489.70    134.17 o
  -5 -13   5     3225.55     3424.05    161.51 o
  -4 -13   5     3846.11     3768.53    166.56 o
  -3 -13   5     1122.10     1022.41     60.06 o
  -2 -13   5      151.48       88.63     74.97 o
  -1 -13   5        0.32      -39.79     39.79 o
   0 -13   5      330.94      301.78     39.34 o
   1 -13   5      305.67      303.12     37.03 o
   2 -13   5      763.03      838.12     29.26 o
   3 -13   5      975.61     1067.44     37.90 o
   4 -13   5     2179.51     1847.85     44.97 o
   5 -13   5     1164.25     1038.49     44.69 o
   6 -13   5     1392.03     1335.92     69.21 o
   7 -13   5      405.00      334.29    129.90 o
   8 -13   5      157.76      126.57     79.74 o
   9 -13   5       60.57       61.99    153.58 o
 -10 -12   5        5.21       -1.40     34.38 o
  -9 -12   5      212.10        4.90    101.69 o
  -8 -12   5     1460.70     1406.40     75.34 o
  -7 -12   5     3745.98     4128.18    134.02 o
  -6 -12   5    10023.00    10771.32    490.30 o
  -5 -12   5     9441.84     8520.84    522.81 o
  -4 -12   5     8637.58     7966.89    253.87 o
  -3 -12   5     7231.04     6990.81    435.36 o
  -2 -12   5     3640.53     3619.79    103.11 o
  -1 -12   5        1.92      -15.65     47.91 o
   0 -12   5      107.31      187.63     42.52 o
   1 -12   5      173.28      112.76     15.48 o
   2 -12   5     1735.37     1439.98     32.89 o
   3 -12   5     2384.22     2568.16     47.67 o
   4 -12   5     1356.73     1592.69     41.62 o
   5 -12   5     2360.99     2409.94     96.09 o
   6 -12   5     1941.76     1821.94     77.90 o
   7 -12   5     1740.21     1898.46     92.63 o
   8 -12   5     2403.91     2623.97    186.74 o
   9 -12   5     1042.09     1068.15     82.49 o
 -11 -11   5      224.52      134.90     89.64 o
 -10 -11   5        0.46       23.32     72.76 o
  -9 -11   5       12.45       10.25     33.40 o
  -8 -11   5      293.56      288.23     34.72 o
  -7 -11   5      852.48      770.62     59.73 o
  -6 -11   5     2506.63     2649.21    133.97 o
  -5 -11   5     3512.85     3446.70    128.29 o
  -4 -11   5     3548.91     3578.39    146.45 o
  -3 -11   5     1530.62     1220.68     58.29 o
  -2 -11   5     2074.12     2058.89     74.31 o
  -1 -11   5     2176.20     2143.50     99.57 o
   0 -11   5      636.78      476.99     56.22 o
   1 -11   5       80.37       34.59     21.86 o
   2 -11   5      870.80      861.94     33.82 o
   3 -11   5      352.68      490.09     25.64 o
   4 -11   5     1607.40     1435.27     42.46 o
   5 -11   5     1579.53     1718.48     44.62 o
   6 -11   5      444.78      466.56     28.94 o
   7 -11   5     3872.67     3704.66    125.91 o
   8 -11   5     1365.95     1426.66     59.59 o
   9 -11   5     1502.32     1458.99    121.39 o
  10 -11   5      817.07      919.04     88.92 o
 -11 -10   5      132.63      273.88    163.19 o
 -10 -10   5       50.00       -3.54     51.42 o
  -9 -10   5        2.89      -14.91     44.98 o
  -8 -10   5       86.44       32.83     14.87 o
  -7 -10   5     1974.28     1908.42     80.87 o
  -6 -10   5       14.41      106.69     52.06 o
  -5 -10   5        6.51       20.14     88.38 o
  -4 -10   5      803.68      687.98     98.71 o
  -3 -10   5      599.38      607.35     54.23 o
  -2 -10   5       17.05      -37.57     37.57 o
  -1 -10   5      996.20     1047.03     67.69 o
   0 -10   5     1046.25     1116.26     79.79 o
   1 -10   5        3.60      -22.52     22.57 o
   2 -10   5      981.54      751.88     35.80 o
   3 -10   5      523.09      749.50     27.82 o
   4 -10   5      145.88      113.37     22.73 o
   5 -10   5       76.81       87.60     31.94 o
   6 -10   5      220.52      211.54     35.87 o
   7 -10   5      213.40      134.32     22.26 o
   8 -10   5       74.81      117.79     47.99 o
   9 -10   5       39.45       42.60     36.35 o
  10 -10   5        7.97      -41.17     41.17 o
  11 -10   5      130.88       26.23     49.63 o
 -11  -9   5     1634.01     1444.38    107.33 o
 -10  -9   5     1495.84     1315.31     97.67 o
  -9  -9   5     1602.23     1370.43     47.10 o
  -8  -9   5      152.97      162.02     28.53 o
  -7  -9   5       52.52       35.20     14.57 o
  -6  -9   5      582.78      449.09     29.40 o
  -5  -9   5     2496.82     2497.91     70.64 o
  -4  -9   5      214.34      194.68     52.76 o
  -3  -9   5     9294.16     9972.76    476.74 o
  -2  -9   5     1980.15     2107.61    144.56 o
  -1  -9   5     3543.63     3360.48     88.25 o
   0  -9   5     6628.44     6942.57     84.83 o
   1  -9   5     2953.34     2923.36     43.57 o
   2  -9   5     4767.25     4606.08     97.20 o
   3  -9   5      630.58      459.02     24.06 o
   4  -9   5       40.10      -12.12     22.44 o
   5  -9   5       34.68        5.01     25.54 o
   6  -9   5      494.19      602.73     68.62 o
   7  -9   5      748.21      797.76     59.89 o
   8  -9   5     3988.07     4409.82    144.22 o
   9  -9   5     1235.77     1374.55     64.41 o
  10  -9   5      315.05      189.17     53.94 o
  11  -9   5      429.67      478.22    109.69 o
 -12  -8   5     2325.38     2056.58    109.20 o
 -11  -8   5     3118.15     3150.99    126.68 o
 -10  -8   5     4736.11     4794.43    135.24 o
  -9  -8   5     2899.45     2996.61     78.59 o
  -8  -8   5     1174.06     1260.43     41.43 o
  -7  -8   5      205.20      148.90     30.07 o
  -6  -8   5        8.67      -21.77     21.77 o
  -5  -8   5      310.29      480.72     37.86 o
  -4  -8   5     9691.83     9294.34    238.72 o
  -3  -8   5     6640.25     6846.83    234.74 o
  -2  -8   5     8531.64     8243.83    358.61 o
  -1  -8   5     9289.22     8440.74    218.03 o
   0  -8   5     5560.75     5287.80     90.61 o
   1  -8   5     8191.56     7789.39    131.13 o
   2  -8   5     9134.72     9975.71    122.30 o
   3  -8   5    14214.95    14807.33    200.33 o
   4  -8   5     1080.44     1286.18     38.84 o
   5  -8   5      846.54      619.60     41.14 o
   6  -8   5        0.80       12.00     26.04 o
   7  -8   5      610.75      532.93     40.28 o
   8  -8   5     2589.22     2283.84     71.26 o
   9  -8   5     1681.98     1542.54    144.65 o
  10  -8   5     5839.14     6102.38    233.88 o
  11  -8   5     4329.40     4370.76    170.19 o
  12  -8   5     2968.52     3042.86    308.04 o
 -12  -7   5      581.40      637.79     70.66 o
 -11  -7   5     1288.21     1156.32     85.51 o
 -10  -7   5     1029.93     1016.83     72.13 o
  -9  -7   5      578.78      480.31     33.15 o
  -8  -7   5      115.38      137.75     33.69 o
  -7  -7   5      460.58      641.06     26.19 o
  -6  -7   5        8.52       14.93     14.17 o
  -5  -7   5     2078.48     2356.26     41.27 o
  -4  -7   5      258.70      356.55     37.41 o
  -3  -7   5      168.95      120.07     29.93 o
  -2  -7   5      247.07       19.60     37.36 o
  -1  -7   5       22.76       31.70     22.05 o
   0  -7   5     2996.43     3421.42     93.55 o
   1  -7   5     5040.07     4808.05     69.47 o
   2  -7   5     5499.88     5294.84     78.11 o
   3  -7   5     5493.65     4569.62     80.91 o
   4  -7   5     8466.63     9196.87    144.26 o
   5  -7   5     4487.55     4812.26     83.33 o
   6  -7   5     1051.89      712.02     63.99 o
   7  -7   5      139.73      211.97     62.78 o
   8  -7   5     1450.79     1485.37     65.48 o
   9  -7   5     2575.96     2664.90    135.78 o
  10  -7   5     3492.01     3333.72     93.16 o
  11  -7   5     3403.20     3375.06    106.90 o
  12  -7   5     2838.54     2862.45    109.06 o
 -12  -6   5      175.89      -97.06    102.92 o
 -11  -6   5      581.63      612.31     53.43 o
 -10  -6   5      244.65      236.46     41.87 o
  -9  -6   5      785.94      591.28     32.79 o
  -8  -6   5      731.36      715.96     45.88 o
  -7  -6   5       73.09      133.85     32.60 o
  -6  -6   5       26.66       51.43     28.39 o
  -5  -6   5       13.24       45.89     17.12 o
  -4  -6   5      847.52      812.05     30.57 o
  -3  -6   5     1576.77     2149.65     23.82 o
  -2  -6   5      578.26      679.83     23.25 o
  -1  -6   5     2865.25     2382.70     86.34 o
   0  -6   5     3640.77     3206.26     97.77 o
   1  -6   5     1898.60     1775.63     42.86 o
   2  -6   5     2248.98     2478.57     88.70 o
   3  -6   5     2018.57     1914.10     59.53 o
   4  -6   5      265.56      255.13     46.69 o
   5  -6   5      799.16      768.48     48.76 o
   6  -6   5      167.25       37.08     29.42 o
   7  -6   5       78.67      124.15     84.98 o
   8  -6   5        1.79       -8.30     30.85 o
   9  -6   5       24.65       68.09     72.94 o
  10  -6   5      141.81      199.03     85.16 o
  11  -6   5      524.37      506.49     47.80 o
  12  -6   5      153.75      180.77     75.36 o
  13  -6   5      223.23      186.32     89.05 o
 -12  -5   5      254.05      455.37    105.53 o
 -11  -5   5      400.31      375.45     85.62 o
 -10  -5   5     2107.94     2156.45     74.77 o
  -9  -5   5      987.31      869.63     50.37 o
  -8  -5   5     2192.23     2116.14     69.76 o
  -7  -5   5     6042.39     5471.38     85.60 o
  -6  -5   5     8681.84     8350.83    342.04 o
  -5  -5   5     9188.22     9185.92    117.30 o
  -4  -5   5    10496.94    10136.00    123.41 o
  -3  -5   5     6737.28     6649.56     98.92 o
  -2  -5   5       23.40       47.96     12.00 o
  -1  -5   5      132.94      177.92     13.64 o
   1  -5   5     3133.00     3483.67     82.49 o
   2  -5   5    13054.43    13754.46    170.79 o
   3  -5   5     8784.01     8786.83    139.88 o
   4  -5   5     2539.46     2468.09     55.95 o
   5  -5   5     5696.21     5524.84    100.69 o
   6  -5   5     2627.58     2474.55     72.29 o
   7  -5   5      485.85      451.53     30.17 o
   8  -5   5     2171.00     1816.33    116.85 o
   9  -5   5      195.24      133.21     56.09 o
  10  -5   5       44.31       33.96     28.26 o
  11  -5   5      258.90      313.88     31.11 o
  12  -5   5      112.21       82.39     76.47 o
  13  -5   5      241.63       66.50     86.50 o
 -12  -4   5      234.33        4.94    138.05 o
 -11  -4   5        5.11       -9.18     62.08 o
 -10  -4   5      408.37      316.43     62.86 o
  -9  -4   5     2340.14     2379.99    122.88 o
  -8  -4   5     2191.62     2430.78     74.10 o
  -7  -4   5     7016.75     8125.39    172.16 o
  -6  -4   5     6216.96     5974.69    110.30 o
  -5  -4   5     9324.96     9464.42    405.84 o
  -4  -4   5    11024.32    12704.92    283.53 o
  -3  -4   5     4817.45     4058.95    101.28 o
  -2  -4   5    23838.23    29767.11    315.63 o
  -1  -4   5     1513.26     1649.77     30.18 o
   0  -4   5     1608.35     1949.60     35.32 o
   1  -4   5       37.64       20.91     11.65 o
   2  -4   5     1327.21     1528.35     32.54 o
   4  -4   5    14144.37    14684.66    210.14 o
   5  -4   5     7268.16     7218.68    262.98 o
   6  -4   5    10937.41     9943.29    159.61 o
   7  -4   5    11057.81    12516.20    172.67 o
   8  -4   5      323.81      471.91     47.97 o
   9  -4   5      101.15        5.46     40.21 o
  10  -4   5        4.75      -30.07     30.07 o
  11  -4   5      253.31      247.46     30.41 o
  12  -4   5      734.89      585.18    148.49 o
  13  -4   5     1098.58     1049.99     87.84 o
 -12  -3   5       28.10       29.26     99.36 o
 -11  -3   5       15.62       -3.73     33.42 o
 -10  -3   5      309.72      289.43     58.70 o
  -9  -3   5      200.66      350.00     61.63 o
  -8  -3   5        5.65       78.02     27.56 o
  -7  -3   5      340.38      266.08     30.69 o
  -6  -3   5       36.09       76.39     42.86 o
  -5  -3   5      838.66     1173.36     39.24 o
  -4  -3   5      334.45      271.11     22.89 o
  -3  -3   5     3073.70     2461.49     96.39 o
  -2  -3   5      305.57      545.47     30.86 o
  -1  -3   5    17532.00    14697.75    324.47 o
   0  -3   5    21148.59    18283.28    321.09 o
   1  -3   5    10184.39    10148.96    157.93 o
   2  -3   5      452.82      314.29     31.89 o
   3  -3   5    10218.07     8499.01    160.85 o
   4  -3   5     9414.25     8967.82    174.54 o
   5  -3   5    27144.66    26296.17    418.57 o
   6  -3   5    17076.00    18161.12    261.91 o
   7  -3   5     2782.27     2699.08     94.78 o
   8  -3   5     1333.42      891.04     44.36 o
   9  -3   5      345.35      496.20     42.26 o
  10  -3   5       95.50       89.07     57.38 o
  11  -3   5        1.56      -27.52     27.52 o
  12  -3   5      511.22      536.06     41.96 o
  13  -3   5      265.01      276.43     47.83 o
  14  -3   5      476.96      268.91    127.76 o
 -12  -2   5      554.49      428.88    163.10 o
 -11  -2   5      275.54      222.02    103.22 o
 -10  -2   5      307.92      221.06     40.59 o
  -9  -2   5        0.37      -26.11     26.11 o
  -8  -2   5      131.49       55.11     40.33 o
  -7  -2   5       18.31       38.42     34.56 o
  -6  -2   5     1476.82     1508.89     47.34 o
  -5  -2   5     4006.58     3820.49     67.28 o
  -4  -2   5      986.19     1345.25     21.60 o
  -3  -2   5     9983.73    12765.99    645.81 o
  -2  -2   5      470.43      817.31     35.77 o
  -1  -2   5     2567.10     2421.34     54.38 o
   0  -2   5     5464.89     4731.58     52.41 o
   1  -2   5     6735.74     5132.06    104.05 o
   2  -2   5       91.27        2.24     22.80 o
   3  -2   5      259.21      263.30     15.94 o
   4  -2   5     1872.68     2443.19     55.31 o
   5  -2   5     1390.77     1628.61     57.91 o
   6  -2   5       60.07       10.95     42.76 o
   7  -2   5       49.51      200.97     39.23 o
   8  -2   5       23.16        2.46     31.28 o
   9  -2   5       75.23      137.44     50.58 o
  10  -2   5       45.33       32.70     29.55 o
  11  -2   5        9.13       -6.86     44.28 o
  12  -2   5      113.98       93.69     67.92 o
  13  -2   5        1.25      -52.92     52.92 o
  14  -2   5        1.99      -61.06    185.85 o
 -12  -1   5     1237.42     1312.38    297.51 o
 -11  -1   5     2523.35     2562.13    240.42 o
 -10  -1   5     3726.17     3516.40    134.93 o
  -9  -1   5     2212.95     2122.21     60.48 o
  -8  -1   5      123.27       83.76     78.51 o
  -7  -1   5       64.54       -4.62     43.94 o
  -6  -1   5     1385.56     1476.46     46.23 o
  -5  -1   5     6988.11     8889.64    119.75 o
  -4  -1   5    21986.08    22797.48    252.87 o
  -3  -1   5    20269.95    18760.34    423.58 o
  -2  -1   5    17078.37    15800.16    718.75 o
  -1  -1   5    37326.13    44037.06   2823.23 o
   0  -1   5      544.80      571.63     21.37 o
   1  -1   5    27045.66    27071.96    625.81 o
   2  -1   5     5652.35     5808.28    116.90 o
   3  -1   5     1236.33     1158.50     40.14 o
   5  -1   5      240.00      404.57     31.58 o
   6  -1   5     2364.56     3119.74     95.45 o
   7  -1   5    11838.38    13104.80    229.39 o
   8  -1   5     1479.11     1596.14     55.31 o
   9  -1   5     1951.57     1894.84     65.27 o
  10  -1   5     5328.87     5371.37     98.13 o
  11  -1   5     3040.26     3020.64    171.87 o
  12  -1   5     1920.36     1824.79    136.00 o
  13  -1   5     1514.90     1621.78     78.51 o
  14  -1   5      136.70      205.32     79.07 o
 -12   0   5     1427.26     1385.09    192.99 o
 -11   0   5     2407.21     2554.62    100.93 o
 -10   0   5      954.85     1175.32    104.29 o
  -9   0   5     2318.12     2302.32     60.87 o
  -8   0   5     1691.20     1615.30     90.73 o
  -7   0   5     1209.81     1171.23     42.68 o
  -6   0   5      366.95      375.67     30.04 o
  -5   0   5     3561.06     3312.22     54.24 o
  -4   0   5       74.78      124.54     41.33 o
  -3   0   5    16896.59    14720.68    289.22 o
  -2   0   5     8214.02     6951.92    139.66 o
  -1   0   5     7793.00     9360.29    182.64 o
   0   0   5    35378.33    38209.39   1852.92 o
   1   0   5    22359.59    21170.20   1207.52 o
   2   0   5    11436.07    12852.18    425.63 o
   3   0   5     1294.32      877.73     41.15 o
   4   0   5      274.08      435.31     24.08 o
   5   0   5     1778.84     2181.85     53.00 o
   6   0   5     1701.69     1881.90     41.58 o
   7   0   5     3360.71     3348.17    121.48 o
   8   0   5     5201.04     4482.86    330.37 o
   9   0   5     7668.12     7345.68    510.62 o
  10   0   5     9730.97     9246.70    361.55 o
  11   0   5     8080.02     7882.96    330.13 o
  12   0   5     9058.27     8654.55    299.22 o
  13   0   5     1855.25     1801.91    127.07 o
  14   0   5     1045.66     1044.47    302.83 o
 -12   1   5       16.26      114.38    168.59 o
 -11   1   5      296.42      341.23    118.01 o
 -10   1   5       24.84      -75.70    114.88 o
  -9   1   5       47.32      141.94     47.97 o
  -8   1   5      844.50      941.26     55.35 o
  -7   1   5       18.71        8.94     56.36 o
  -6   1   5     1900.33     1635.81     83.19 o
  -5   1   5      946.67      710.67     30.30 o
  -4   1   5      790.13     1066.87     44.65 o
  -3   1   5       24.07        0.14     36.16 o
  -2   1   5     1151.53      855.96     87.06 o
  -1   1   5    12038.35    15104.51    634.12 o
   0   1   5    31454.35    31607.32   1601.83 o
   1   1   5      501.97      555.13     27.51 o
   2   1   5     4371.58     5010.44    200.28 o
   3   1   5     5669.87     5099.57    205.81 o
   4   1   5       14.39       66.27     28.57 o
   5   1   5       30.60       35.98     21.33 o
   6   1   5     1290.15     1303.38     70.12 o
   7   1   5     5405.53     6071.55    323.11 o
   8   1   5     1748.52     1470.16     76.37 o
   9   1   5     2031.21     1794.39     61.09 o
  10   1   5      445.06      576.82     77.16 o
  11   1   5     1320.25     1319.85     97.58 o
  12   1   5     2335.80     2238.65     71.64 o
  13   1   5     1756.98     1909.39     68.01 o
  14   1   5     1021.97     1360.00     72.49 o
  15   1   5      183.19      163.02     58.99 o
 -11   2   5     1498.94     1693.00    100.93 o
 -10   2   5     2193.95     2201.75    112.34 o
  -9   2   5     2760.89     2709.89    146.61 o
  -8   2   5     1620.37     1740.05     70.24 o
  -7   2   5      156.23      132.06     46.61 o
  -6   2   5     1024.10     1004.26     59.14 o
  -5   2   5      210.72      227.50     31.37 o
  -4   2   5      414.96      418.71     29.00 o
  -3   2   5     4459.35     5251.80    101.84 o
  -2   2   5      660.76      629.61     27.93 o
  -1   2   5       78.81       70.52     23.76 o
   0   2   5    13711.25    12123.89    286.19 o
   1   2   5      862.26      866.46     26.13 o
   2   2   5      194.53      177.70     33.80 o
   3   2   5     3603.89     4902.37    103.84 o
   4   2   5     4940.51     3912.06    218.50 o
   5   2   5     2944.07     2762.20    108.93 o
   6   2   5     1008.82      921.38     46.83 o
   7   2   5      178.36      154.40     52.38 o
   8   2   5        0.14      -22.31     26.98 o
   9   2   5     1572.08     1267.39     84.93 o
  10   2   5      109.39      183.74     35.59 o
  11   2   5       95.27       60.06     33.25 o
  12   2   5      183.61      113.75     42.75 o
  13   2   5       92.63      152.05    108.67 o
  14   2   5       38.91       99.29     88.94 o
  15   2   5       65.95      122.40     78.58 o
 -11   3   5      691.82      652.00     87.02 o
 -10   3   5     2407.36     2731.52    129.91 o
  -9   3   5     4710.43     4471.86    181.40 o
  -8   3   5     9974.94     9189.54    252.41 o
  -7   3   5    11160.85    11213.54    231.86 o
  -6   3   5     5625.83     6164.42     90.33 o
  -5   3   5     9312.78     8987.79    156.04 o
  -4   3   5     4183.42     4419.93     80.00 o
  -3   3   5     1069.59     1502.65     43.39 o
  -2   3   5      802.14      608.99     24.01 o
  -1   3   5     4463.47     6009.97     87.61 o
   0   3   5     8254.38     9207.46    139.11 o
   1   3   5    13070.11    13268.09    183.46 o
   2   3   5     1821.47     2124.28     35.63 o
   3   3   5     4510.26     3896.89    146.80 o
   4   3   5    10409.38    10488.23    399.47 o
   5   3   5     3654.23     3119.85    107.88 o
   6   3   5     9157.25     9155.39    111.60 o
   7   3   5     6420.45     6248.12     84.66 o
   8   3   5     1791.95     1764.38     39.58 o
   9   3   5        0.16       -9.95     19.36 o
  10   3   5     2540.49     2232.59     81.08 o
  11   3   5     4298.39     4120.81     69.64 o
  12   3   5     4889.38     4625.35     76.74 o
  13   3   5     3840.76     3645.99    142.77 o
  14   3   5     1929.37     1807.44     92.47 o
  15   3   5     1647.19     1372.54    106.77 o
 -11   4   5      376.19      489.30     86.87 o
 -10   4   5      296.35      174.61     69.62 o
  -9   4   5     1817.68     1814.34     78.86 o
  -8   4   5     4146.34     4315.08     98.03 o
  -7   4   5     5736.59     5600.07    109.83 o
  -6   4   5      267.50      281.37     40.73 o
  -5   4   5     7266.73     7688.05    138.89 o
  -4   4   5     2223.36     2109.28     45.98 o
  -3   4   5     5723.92     5982.41     94.68 o
  -2   4   5     2603.33     2567.59     63.85 o
  -1   4   5       76.90      -21.32     21.32 o
   0   4   5      652.82      506.93     33.82 o
   1   4   5     8166.70     8091.02    130.86 o
   2   4   5      162.16       61.40     26.26 o
   3   4   5    17992.04    22643.56    216.84 o
   4   4   5     7954.91     7266.71    164.61 o
   5   4   5    32914.04    33043.37    957.95 o
   6   4   5    38509.52    36767.66   1258.39 o
   7   4   5     7021.20     6872.92     91.02 o
   8   4   5     3855.51     4170.34     60.57 o
   9   4   5     1303.56     1592.37     48.78 o
  10   4   5       61.36       52.48     20.84 o
  11   4   5     1413.47     1422.43     41.11 o
  12   4   5     3602.36     3516.74     88.89 o
  13   4   5     4584.64     4320.66     94.33 o
  14   4   5     3627.46     3693.94    157.79 o
  15   4   5     2243.75     2010.24    134.94 o
 -11   5   5        8.27       80.11     65.12 o
 -10   5   5      116.05      -80.65     80.65 o
  -9   5   5       41.71       76.56     74.50 o
  -8   5   5       76.13      161.39     32.65 o
  -7   5   5     2075.98     2186.41     60.70 o
  -6   5   5      466.98      637.57     36.05 o
  -5   5   5      400.90      399.58     30.54 o
  -4   5   5      604.97      792.10     37.45 o
  -3   5   5      802.93      988.90     29.17 o
  -2   5   5     2356.06     2741.26     40.85 o
   0   5   5       45.03       32.56     14.76 o
   1   5   5     1468.56     1848.32     58.10 o
   2   5   5     3349.14     2557.68     91.73 o
   3   5   5      127.74       81.55     42.81 o
   4   5   5     4791.76     5372.12     97.38 o
   5   5   5      691.81      676.69     26.52 o
   6   5   5     2444.38     2214.46     49.11 o
   7   5   5     5113.92     5061.51    179.07 o
   8   5   5     1201.12     1140.90     30.41 o
   9   5   5      326.45      386.89     24.13 o
  10   5   5     3536.85     3903.75     87.74 o
  11   5   5      140.19      159.86     39.65 o
  12   5   5        0.98       11.07     20.52 o
  13   5   5       20.29       -4.40     53.48 o
  14   5   5      410.01      314.91     41.15 o
  15   5   5      856.58      809.17    104.52 o
 -10   6   5        3.16      -75.37     75.49 o
  -9   6   5      192.82      149.43    121.68 o
  -8   6   5      119.11      141.66     51.15 o
  -7   6   5     1815.80     2154.72     64.68 o
  -6   6   5      607.94      669.48     48.48 o
  -5   6   5     1541.76     1524.18     47.45 o
  -4   6   5     4627.63     5499.06     85.78 o
  -3   6   5     3801.58     3915.48     77.61 o
  -2   6   5     1512.46     1219.23     36.15 o
  -1   6   5     3218.08     2965.05     64.12 o
   0   6   5     1691.80     1427.13     42.78 o
   1   6   5     1485.69     1661.73     36.54 o
   2   6   5     2303.98     3047.51     64.39 o
   3   6   5     8964.86    10285.01    124.11 o
   4   6   5     3285.59     2349.73     68.16 o
   5   6   5     3918.86     3322.39     70.29 o
   6   6   5     4231.20     5206.80     55.31 o
   7   6   5     8312.39     7937.38    207.37 o
   8   6   5     2054.79     2189.33     77.61 o
   9   6   5      122.44      154.06     38.39 o
  10   6   5      832.00      775.33     31.34 o
  11   6   5        6.75      -22.27     29.46 o
  12   6   5       71.55      100.74     58.78 o
  13   6   5       32.69       50.03     39.25 o
  14   6   5        0.48      -29.96     29.96 o
  15   6   5       20.89      -52.31     52.31 o
 -10   7   5      202.40       21.28    178.22 o
  -9   7   5      203.36      252.20    100.62 o
  -8   7   5      401.99      374.76    115.26 o
  -7   7   5     1819.80     1929.15     65.20 o
  -6   7   5     4254.33     4624.99     91.97 o
  -5   7   5     2577.18     2473.62     64.95 o
  -4   7   5    11244.80    10979.22    152.49 o
  -3   7   5    13833.29    12447.78    226.04 o
  -2   7   5    14956.97    16945.58    355.79 o
  -1   7   5     4731.05     4729.84     73.88 o
   0   7   5     8340.98     8320.32    164.44 o
   1   7   5     2609.12     2383.35     44.35 o
   2   7   5     1351.92     1815.47     38.29 o
   3   7   5     1569.42     1536.89     62.49 o
   4   7   5     2115.46     2120.64     41.00 o
   5   7   5    13821.92    15747.61    201.51 o
   6   7   5    11611.58    13205.83    226.65 o
   7   7   5    13254.31    14026.90    322.15 o
   8   7   5    18070.37    17541.85    419.88 o
   9   7   5     5116.80     4822.51    165.63 o
  10   7   5     3345.51     3549.75     59.04 o
  11   7   5     2070.92     2148.26     54.29 o
  12   7   5     1162.44     1188.92     59.38 o
  13   7   5      167.67      195.78     33.62 o
  14   7   5      249.47      240.02     39.74 o
  15   7   5       55.07        7.52     53.67 o
 -10   8   5      288.56       87.88    124.23 o
  -9   8   5      175.50      387.89    195.57 o
  -8   8   5       66.36       30.34     94.02 o
  -7   8   5       66.34        2.02     34.33 o
  -6   8   5       77.53       30.04     44.98 o
  -5   8   5      235.25      199.47     32.41 o
  -4   8   5     1309.02     1421.57     42.47 o
  -3   8   5      178.05      133.59     44.17 o
  -2   8   5     5068.22     5135.91    139.41 o
  -1   8   5    11018.11    12594.09    171.17 o
   0   8   5    16232.76    17155.45    201.70 o
   1   8   5     3446.62     3845.83     61.89 o
   2   8   5    12687.79    12484.13    150.14 o
   3   8   5     2869.42     3489.12     39.14 o
   4   8   5      494.97      661.42     45.35 o
   5   8   5     1153.14     1285.59     28.79 o
   6   8   5     9497.00     9317.27    156.46 o
   7   8   5     9355.83     9493.85    211.15 o
   8   8   5     7375.52     8005.65    173.80 o
   9   8   5    11439.24    11620.14    326.11 o
  10   8   5     7467.87     7341.50    225.95 o
  11   8   5     5717.53     5798.93    103.79 o
  12   8   5      249.35      365.15     73.52 o
  13   8   5      727.56      819.82     40.16 o
  14   8   5      143.01      132.14     59.77 o
  15   8   5       82.61       53.62     76.87 o
  -9   9   5      215.38      237.51    120.31 o
  -8   9   5      130.76      107.16     66.77 o
  -7   9   5      112.04      -16.51     41.93 o
  -6   9   5       39.07       14.69     50.49 o
  -5   9   5       97.83       83.35     40.42 o
  -4   9   5      791.77      796.91     41.99 o
  -3   9   5     1711.39     1333.35     43.98 o
  -2   9   5      101.30      140.77     42.60 o
  -1   9   5        4.79      -21.04     32.23 o
   0   9   5      692.42      677.04     29.10 o
   1   9   5     1335.47     1554.06     34.38 o
   2   9   5      117.38      168.16     27.73 o
   3   9   5      325.20      177.63     27.80 o
   4   9   5     1126.61     1466.17     34.80 o
   5   9   5      116.39      266.12     22.89 o
   6   9   5       47.41       67.47     20.07 o
   7   9   5      303.12      249.96     34.18 o
   8   9   5      400.87      290.40     27.08 o
   9   9   5     1161.28     1231.28     61.52 o
  10   9   5     2621.98     2752.07     79.68 o
  11   9   5     2340.82     2333.44     66.51 o
  12   9   5      811.39      724.56     32.93 o
  13   9   5      258.05      349.57     86.27 o
  14   9   5       74.71       65.77     46.99 o
  -9  10   5      744.53      973.72    362.31 o
  -8  10   5     1614.08     1598.38    122.16 o
  -7  10   5     2098.25     2010.89     82.21 o
  -6  10   5     1369.51     1267.45     61.38 o
  -5  10   5     1249.69     1360.99     69.00 o
  -4  10   5      117.88      190.06     92.98 o
  -3  10   5     1966.72     2286.65     70.05 o
  -2  10   5     1709.04     2009.66     59.49 o
  -1  10   5     6650.54     6237.95    101.06 o
   0  10   5     3576.13     4030.74     70.86 o
   1  10   5     8933.49     9360.44    112.80 o
   2  10   5     1902.33     2082.93     50.42 o
   3  10   5       33.07        5.75     21.93 o
   4  10   5     1849.21     2604.09     46.44 o
   5  10   5     2079.14     1535.72     58.10 o
   6  10   5      336.20      449.05     26.21 o
   7  10   5      138.99      107.05     20.22 o
   8  10   5      228.17      182.45     36.29 o
   9  10   5      477.65      465.46     34.96 o
  10  10   5        3.90       -6.78     30.39 o
  11  10   5      342.67      235.35     36.94 o
  12  10   5      215.13      270.54     32.02 o
  13  10   5      963.78     1017.69     63.22 o
  14  10   5      716.39      883.02     83.58 o
  -8  11   5     2704.77     3001.07    110.70 o
  -7  11   5     1481.78     1524.78     81.50 o
  -6  11   5     3934.55     3819.92     99.00 o
  -5  11   5      570.17      853.20     72.49 o
  -4  11   5      241.67      121.08     41.74 o
  -3  11   5      360.18      426.85     36.57 o
  -2  11   5      998.60     1143.20     33.14 o
  -1  11   5     3126.98     3785.57     62.81 o
   0  11   5     2749.21     2840.57     50.98 o
   1  11   5     5360.48     5991.56     82.37 o
   2  11   5     5125.99     5047.07     77.98 o
   3  11   5     9507.99     9769.22    144.22 o
   4  11   5      395.32      472.08     46.33 o
   5  11   5     3663.77     4072.74     62.27 o
   6  11   5     4443.61     4427.98     75.98 o
   7  11   5      454.68      422.63     47.68 o
   8  11   5       92.41       87.49     31.91 o
   9  11   5     1050.36     1050.92     30.26 o
  10  11   5     2493.47     1784.38     91.82 o
  11  11   5     1870.56     1976.14     62.52 o
  12  11   5     2373.56     2229.01    128.49 o
  13  11   5     3055.53     3301.72    203.49 o
  14  11   5     2591.36     2643.87    120.68 o
  -7  12   5      649.44      702.08     63.35 o
  -6  12   5      796.47      781.72     46.96 o
  -5  12   5     2527.73     2483.36     91.72 o
  -4  12   5     1611.66     1572.06     63.99 o
  -3  12   5      659.35      570.95     39.98 o
  -2  12   5      214.34      190.02     29.30 o
  -1  12   5       77.36      103.07     57.32 o
   0  12   5     3138.66     3534.67     61.13 o
   1  12   5      246.91      124.37     23.48 o
   2  12   5     4670.88     4326.88     66.74 o
   3  12   5     2845.93     3124.44     78.38 o
   4  12   5     9605.37     9459.39    171.04 o
   5  12   5     3814.63     3681.27     71.48 o
   6  12   5      803.24     1019.16     53.66 o
   7  12   5     1456.97     1444.79     33.62 o
   8  12   5        1.80      -20.54     20.54 o
   9  12   5       50.65      103.12     34.86 o
  10  12   5      636.25      678.04     52.51 o
  11  12   5      181.88      115.26     31.81 o
  12  12   5      689.94      574.48     91.58 o
  13  12   5     1143.81     1282.11    176.84 o
  14  12   5     1342.92     1457.99     97.24 o
  -7  13   5      952.89     1111.56     68.76 o
  -6  13   5       85.04        5.19     90.02 o
  -5  13   5        0.27      104.95     61.39 o
  -4  13   5       31.70       74.01     40.38 o
  -3  13   5        1.86      -35.68     69.09 o
  -2  13   5      152.33      133.70     36.57 o
  -1  13   5        8.80       37.47     26.88 o
   0  13   5       25.74        5.15     28.95 o
   1  13   5       21.34      -21.97     21.97 o
   2  13   5      890.20      978.49     55.27 o
   3  13   5        4.80      -19.39     19.39 o
   4  13   5      254.65      222.80     32.60 o
   5  13   5      637.69      623.52     31.66 o
   6  13   5        2.42       -3.86     18.10 o
   7  13   5      445.35      424.62     21.18 o
   8  13   5        6.08        8.84     20.66 o
   9  13   5      230.40      302.31     43.00 o
  10  13   5       88.13       99.80     33.41 o
  11  13   5      148.87      192.51     63.31 o
  12  13   5      374.01      444.82     80.18 o
  13  13   5        3.93      -79.01     79.01 o
  -6  14   5     2974.25     3064.00    131.38 o
  -5  14   5     3719.76     4131.84    126.48 o
  -4  14   5     1962.11     1948.95     75.41 o
  -3  14   5     2390.04     2145.02     72.73 o
  -2  14   5      979.37     1022.09     53.82 o
  -1  14   5      882.27      945.84     36.06 o
   0  14   5      512.76      586.58     32.37 o
   1  14   5     1000.85     1035.06     41.80 o
   2  14   5      197.74      270.76     34.90 o
   3  14   5       11.79        1.39     26.46 o
   4  14   5     1178.34     1208.58     39.86 o
   5  14   5     1869.81     2093.61     46.97 o
   6  14   5      807.75      713.36     25.77 o
   7  14   5     1806.84     1762.62     57.32 o
   8  14   5     2783.44     2650.00    102.67 o
   9  14   5     1038.69     1020.12     59.35 o
  10  14   5      496.39      407.72     36.30 o
  11  14   5      402.48      369.47     72.73 o
  12  14   5      159.49       24.63    128.17 o
  13  14   5       88.89       80.70    106.87 o
  -5  15   5     1371.22     1272.06     79.62 o
  -4  15   5     2523.27     2854.20    179.02 o
  -3  15   5      715.50      788.85     64.11 o
  -2  15   5     1424.30     1345.76     60.27 o
  -1  15   5      351.35      457.41     68.59 o
   0  15   5     1002.03      992.24     36.76 o
   1  15   5      211.67      255.00     31.29 o
   2  15   5     1146.76     1287.20     39.23 o
   3  15   5      165.05      195.73     30.29 o
   4  15   5      682.99      611.60     27.14 o
   5  15   5     2397.19     2546.36     68.07 o
   6  15   5     6717.70     6565.37     93.71 o
   7  15   5     3806.11     3634.36    135.43 o
   8  15   5     4155.70     4104.10    118.65 o
   9  15   5     5196.40     5013.86    206.50 o
  10  15   5     3910.09     3646.06    234.26 o
  11  15   5     1100.36      997.03     97.39 o
  12  15   5       78.24      -45.90     49.27 o
  -4  16   5      360.32      441.60     77.65 o
  -3  16   5      749.89      815.21     60.23 o
  -2  16   5      546.99      529.49    109.41 o
  -1  16   5      458.72      557.01     46.30 o
   0  16   5      546.90      506.32     50.85 o
   1  16   5      634.44      642.17     64.60 o
   2  16   5        6.86       12.36     36.05 o
   3  16   5      491.40      499.11     27.99 o
   4  16   5        8.13      -10.45     30.53 o
   5  16   5      649.28      707.11     43.87 o
   6  16   5      517.80      397.10     26.79 o
   7  16   5     1804.78     1846.73    104.58 o
   8  16   5     2574.91     2692.94    138.56 o
   9  16   5     1409.03     1335.76     71.55 o
  10  16   5     1823.07     1801.70    302.97 o
  11  16   5     1282.05     1313.69    148.52 o
  -3  17   5        1.07       86.95     70.05 o
  -2  17   5        0.58      166.19     59.05 o
  -1  17   5      114.07      213.16     63.80 o
   0  17   5      172.98      314.21     93.22 o
   1  17   5      137.56      244.68     48.77 o
   2  17   5      219.02      227.13     34.09 o
   3  17   5        9.46       26.33     28.23 o
   4  17   5      483.18      369.20     51.75 o
   5  17   5      432.46      448.23     73.11 o
   6  17   5      162.73      119.21     39.06 o
   7  17   5       47.48       91.32     70.63 o
   8  17   5      103.43      -54.80     85.75 o
   9  17   5       28.31       23.34     33.42 o
  10  17   5        9.79       76.52     77.72 o
  11  17   5      103.93      106.37     56.89 o
  -1  18   5     1161.32     1221.18     91.88 o
   0  18   5      785.41      545.98    175.80 o
   1  18   5     1089.16     1161.21     64.11 o
   2  18   5     1349.42     1265.33     67.44 o
   3  18   5      958.21      947.50    176.60 o
   4  18   5       25.50      -28.05     28.05 o
   5  18   5      171.04      125.51     58.26 o
   6  18   5      107.77       92.57     30.71 o
   7  18   5      126.33      130.60     43.73 o
   8  18   5      418.72      477.41     43.71 o
   9  18   5     1137.64     1466.73    279.09 o
   1  19   5     1865.53     1978.39    281.85 o
   2  19   5     1847.59     1667.88    156.37 o
   3  19   5     2766.70     2904.01    327.04 o
   4  19   5     3432.95     3281.17    180.16 o
   5  19   5      765.19      684.91     93.36 o
   6  19   5      225.90      190.40     64.79 o
   7  19   5        0.56       50.41     71.60 o
   8  19   5      340.35      461.75    104.20 o
  -4 -18   6       67.40      -17.04     98.24 o
  -3 -18   6        7.76      105.80     97.97 o
  -2 -18   6        9.65     -105.04    105.04 o
  -1 -18   6      110.49      147.31     83.22 o
   0 -18   6       59.70      102.11    112.91 o
   1 -18   6        2.12      160.48    121.07 o
  -6 -17   6      127.47       95.61     87.25 o
  -5 -17   6      283.86      229.22     98.20 o
  -4 -17   6       37.81      -98.76     98.76 o
  -3 -17   6        0.07     -101.88    101.88 o
  -2 -17   6      114.85      104.41     99.92 o
  -1 -17   6      325.74      378.50    106.91 o
   0 -17   6      303.50      381.54    117.34 o
   1 -17   6      993.70     1367.05    143.24 o
   2 -17   6     1094.50     1099.14    127.26 o
   3 -17   6      170.38      157.93     43.46 o
   4 -17   6      476.12      504.81    180.01 o
  -7 -16   6     1998.27     2104.08    144.78 o
  -6 -16   6     1368.80     1564.99    130.08 o
  -5 -16   6      961.65      833.78    110.72 o
  -4 -16   6     1055.88     1097.77    126.39 o
  -3 -16   6        1.49      -89.39     89.39 o
  -2 -16   6      180.93      308.11    100.93 o
  -1 -16   6      171.59     -101.42    101.42 o
   0 -16   6     1469.74     1352.30    143.47 o
   1 -16   6     4676.59     4199.01    571.67 o
   2 -16   6     3078.65     2553.47    234.62 o
   3 -16   6     3463.15     3339.08    114.24 o
   4 -16   6     1813.45     1632.04    139.79 o
   5 -16   6     1821.41     1665.50     96.77 o
  -7 -15   6     1673.86     1873.56    126.55 o
  -6 -15   6      763.60      885.97    103.94 o
  -5 -15   6      342.65      214.15     83.78 o
  -4 -15   6      134.72      189.09     81.68 o
  -3 -15   6       95.69      104.08     63.41 o
  -2 -15   6       38.94      -50.40     72.74 o
  -1 -15   6     1022.88     1110.88    182.55 o
   0 -15   6       65.42      173.15     76.77 o
   1 -15   6     1015.27     1065.34     81.34 o
   2 -15   6     1014.29      974.73     38.53 o
   3 -15   6     1838.92     1612.89     99.47 o
   4 -15   6     1907.19     1808.75     70.21 o
   5 -15   6     2393.27     2420.66    111.74 o
   6 -15   6     2035.64     1808.23    141.56 o
  -9 -14   6       26.57       -4.53    108.55 o
  -7 -14   6       87.82      135.11     66.86 o
  -6 -14   6       46.70       71.76     69.19 o
  -5 -14   6       96.20       56.62     72.47 o
  -4 -14   6      272.90      444.55     86.06 o
  -3 -14   6        1.10      -72.60     72.60 o
  -2 -14   6       67.54       71.53     49.82 o
  -1 -14   6      857.98     1102.02     79.79 o
   0 -14   6       27.24      -49.58     87.98 o
   1 -14   6        4.79      -32.30     49.70 o
   2 -14   6      149.85      183.72     44.23 o
   3 -14   6       18.54       -5.87     27.90 o
   4 -14   6      516.60      492.34     50.90 o
   5 -14   6       42.26      131.02     49.05 o
   6 -14   6      176.40       58.57     59.55 o
   7 -14   6      206.51       84.34    175.67 o
   8 -14   6       22.44       99.59    140.38 o
  -9 -13   6       26.75       31.14     72.12 o
  -8 -13   6      539.87      538.30     67.43 o
  -7 -13   6      997.88      916.57    121.98 o
  -6 -13   6      795.64      678.03     83.27 o
  -5 -13   6     2414.28     2695.50    150.28 o
  -4 -13   6     2282.45     2610.62    141.30 o
  -3 -13   6     3403.37     3073.15    177.44 o
  -2 -13   6      717.07      812.04     71.92 o
  -1 -13   6     1184.60     1282.83     66.39 o
   0 -13   6      919.79      997.65     60.79 o
   1 -13   6      181.80      147.12     13.07 o
   2 -13   6      168.37      117.38     24.55 o
   3 -13   6     1243.44      993.74     30.51 o
   4 -13   6     1327.83     1374.72     53.90 o
   5 -13   6      739.47      746.81     32.81 o
   6 -13   6     1329.08     1311.05     67.67 o
   7 -13   6      857.54      735.08     59.80 o
   8 -13   6      684.15      684.68    114.01 o
 -10 -12   6      744.13      670.42    119.03 o
  -9 -12   6       60.48       96.10    104.06 o
  -8 -12   6        7.75        7.93     72.03 o
  -7 -12   6      382.55      499.10     55.40 o
  -6 -12   6     1031.34      984.27     69.89 o
  -5 -12   6     2580.76     2771.68    265.55 o
  -4 -12   6     6157.87     5920.95    345.10 o
  -3 -12   6    10606.99    10246.10    493.35 o
  -2 -12   6     8294.67     7841.84    301.86 o
  -1 -12   6     7274.37     7408.72    190.33 o
   0 -12   6     5657.36     5410.97    158.86 o
   1 -12   6     2006.15     2040.97     41.40 o
   2 -12   6      183.99      288.65     25.93 o
   3 -12   6      155.11      192.35     19.32 o
   4 -12   6     1890.20     1689.67     56.59 o
   5 -12   6     1347.73     1094.64     41.67 o
   6 -12   6     1823.22     1826.66     98.77 o
   7 -12   6     1077.87     1182.86     56.69 o
   8 -12   6     1661.49     1786.59    108.07 o
   9 -12   6     1055.89     1098.63     86.56 o
 -10 -11   6      120.77       33.62     42.83 o
  -9 -11   6      396.20      485.98    103.89 o
  -8 -11   6        1.27       25.12     29.03 o
  -7 -11   6       24.35        9.49     46.61 o
  -6 -11   6      521.27      509.62     61.14 o
  -5 -11   6      925.72      968.91     57.55 o
  -4 -11   6     2371.98     2120.80    200.89 o
  -3 -11   6     1668.09     1813.16     89.72 o
  -2 -11   6     2943.11     2778.21     99.17 o
  -1 -11   6     4048.09     3747.75    103.59 o
   0 -11   6     3449.99     3488.98    195.25 o
   1 -11   6      778.39      788.46     40.70 o
   2 -11   6      700.79      842.64     45.37 o
   3 -11   6        1.62       12.68     20.74 o
   4 -11   6       28.46       29.21     31.41 o
   5 -11   6      240.88      349.28     49.29 o
   6 -11   6       29.12        7.86     40.85 o
   7 -11   6     1307.60     1171.87     58.90 o
   8 -11   6      882.99      843.91     75.01 o
   9 -11   6     1170.62     1307.68     70.62 o
  10 -11   6     1432.36     1345.81     85.75 o
 -11 -10   6      578.50      479.90     75.42 o
 -10 -10   6      716.91      532.82     60.06 o
  -9 -10   6     1207.92     1214.88     52.29 o
  -8 -10   6      196.89      202.54     24.22 o
  -7 -10   6       33.79       -1.12     19.41 o
  -6 -10   6       23.59       40.07     33.89 o
  -5 -10   6        4.87      -31.14     60.14 o
  -4 -10   6     1671.97     1704.59     69.68 o
  -3 -10   6       22.85      178.22     84.24 o
  -2 -10   6       14.44      -58.46     58.46 o
  -1 -10   6       26.25      -38.78     38.78 o
   0 -10   6        0.62       13.25     25.44 o
   1 -10   6     1592.20     1710.49     84.47 o
   2 -10   6        0.76       76.37     34.24 o
   3 -10   6       10.73      -20.28     20.28 o
   4 -10   6       87.20      152.62     42.99 o
   5 -10   6       60.96       62.20     20.69 o
   6 -10   6     1425.68     1523.89     45.54 o
   7 -10   6      103.82      130.36     55.20 o
   8 -10   6       21.69      -31.07     33.89 o
   9 -10   6        9.04        8.49     49.90 o
  10 -10   6        8.93      106.52    174.51 o
  11 -10   6       49.19      102.61     55.35 o
 -11  -9   6     1746.43     1900.60    143.76 o
 -10  -9   6     2561.33     2507.37    160.39 o
  -9  -9   6     2883.25     2534.91     95.47 o
  -8  -9   6     2435.36     2226.97     44.42 o
  -7  -9   6      484.17      524.50     43.11 o
  -6  -9   6      976.30      768.75     42.42 o
  -5  -9   6       77.08       56.18     35.47 o
  -4  -9   6        0.06      -16.27     44.89 o
  -3  -9   6     2726.53     2328.24    124.41 o
  -2  -9   6     3987.43     3805.83    196.05 o
  -1  -9   6     2341.52     2438.57     81.25 o
   0  -9   6    17061.88    16359.42    556.77 o
   1  -9   6     2893.72     2374.43     39.51 o
   2  -9   6     2549.16     2729.49     62.31 o
   3  -9   6     4681.75     4121.70    134.33 o
   4  -9   6     1817.81     1849.87     72.07 o
   5  -9   6       67.16       56.73     39.28 o
   6  -9   6      594.98      614.51     40.58 o
   7  -9   6       14.38      -11.60     30.74 o
   8  -9   6     1157.11      959.61     85.65 o
   9  -9   6     1307.27     1315.95     70.32 o
  10  -9   6      105.64      101.73     41.57 o
  11  -9   6     1356.80     1408.68    201.11 o
 -11  -8   6      444.34      454.24     83.84 o
 -10  -8   6     2408.18     2212.41    103.66 o
  -9  -8   6     2571.22     2515.62    107.61 o
  -8  -8   6     4479.34     4425.65     74.29 o
  -7  -8   6     4247.19     4429.58     60.69 o
  -6  -8   6     4281.79     4554.77     76.58 o
  -5  -8   6      724.61      809.28     24.83 o
  -4  -8   6        2.46       13.15     15.66 o
  -3  -8   6     2000.50     2106.41     81.70 o
  -2  -8   6      518.07      603.98     78.01 o
  -1  -8   6    12828.59    11688.16    309.84 o
   0  -8   6     4951.76     5779.81    151.75 o
   1  -8   6    13488.60    15012.79    205.40 o
   2  -8   6    12383.75    12100.10    203.27 o
   3  -8   6     2944.97     2678.88     68.67 o
   4  -8   6     3385.25     3024.36     85.88 o
   5  -8   6     2137.15     2619.00     58.83 o
   6  -8   6      768.68      787.90     50.06 o
   7  -8   6     1346.05     1357.32     51.31 o
   8  -8   6      121.69       26.17     39.31 o
   9  -8   6      363.31      243.37     73.27 o
  10  -8   6     1465.58     1396.80     98.04 o
  11  -8   6     2304.10     2101.40    269.29 o
  12  -8   6     2174.67     1867.89    107.12 o
 -11  -7   6      512.91      348.38     85.59 o
 -10  -7   6      384.38      515.36    118.84 o
  -9  -7   6      522.41      507.63     45.43 o
  -8  -7   6     2632.03     2566.18     84.35 o
  -7  -7   6      180.14       87.18     25.95 o
  -6  -7   6      346.06      240.75     53.15 o
  -5  -7   6      534.09      282.40     35.01 o
  -4  -7   6      280.64      215.84     16.37 o
  -3  -7   6      116.64      150.03     30.71 o
  -2  -7   6     2823.36     3955.77     52.01 o
  -1  -7   6      525.76      307.97     34.95 o
   0  -7   6     2383.34     1812.09     44.62 o
   1  -7   6     1889.42     1924.42     60.73 o
   2  -7   6      185.73      192.28     21.89 o
   3  -7   6     2079.60     1829.99     85.59 o
   4  -7   6     2887.31     2811.59     64.34 o
   5  -7   6     5280.65     5126.93     86.94 o
   6  -7   6      697.93      540.62     43.07 o
   7  -7   6     1418.01     1494.83     56.81 o
   8  -7   6      222.37      288.59     96.81 o
   9  -7   6       77.39       49.35     44.21 o
  10  -7   6       77.73       60.76    152.22 o
  11  -7   6     1400.78     1495.45    118.38 o
  12  -7   6     1837.58     1635.95     80.30 o
 -11  -6   6      264.65      435.40    152.60 o
 -10  -6   6      326.14      267.64     99.99 o
  -9  -6   6      486.10      610.43     76.30 o
  -8  -6   6      757.53      761.48     38.79 o
  -7  -6   6      318.79      233.21     23.67 o
  -6  -6   6      904.82      867.53     28.38 o
  -5  -6   6      781.37     1078.65     58.87 o
  -4  -6   6     1707.94     1615.19     38.39 o
  -3  -6   6      515.09      800.49     41.88 o
  -2  -6   6        5.06      -12.19     15.13 o
  -1  -6   6     1670.48     1683.98     45.63 o
   0  -6   6      557.86      398.51     22.78 o
   1  -6   6      477.67      423.28     19.60 o
   2  -6   6     4533.49     3961.18     85.31 o
   3  -6   6     2139.83     1829.73     53.15 o
   4  -6   6     4965.66     4710.07     77.98 o
   5  -6   6      830.03      890.46     54.61 o
   6  -6   6      148.87      288.45     44.14 o
   7  -6   6     1001.55     1041.64     58.43 o
   8  -6   6        8.15      -45.21     45.21 o
   9  -6   6       80.59        5.87     76.14 o
  10  -6   6        0.58      -45.19     45.19 o
  11  -6   6        4.52      -54.85     54.85 o
  12  -6   6       11.44      -32.95     41.82 o
  13  -6   6       60.88      -45.26     99.29 o
 -12  -5   6      303.56      561.17    120.54 o
 -11  -5   6       75.69       15.55     86.47 o
 -10  -5   6       17.18      -37.29     37.29 o
  -9  -5   6     1241.36     1391.90     51.66 o
  -8  -5   6      757.73      900.31     35.56 o
  -7  -5   6     7105.16     8400.10    116.89 o
  -6  -5   6     7308.45     7405.89    279.97 o
  -5  -5   6     9722.05    10200.43    136.48 o
  -4  -5   6     5788.46     6331.74     92.32 o
  -3  -5   6    12826.07    13882.72    161.30 o
  -2  -5   6     9482.36     8229.14    108.92 o
  -1  -5   6    11873.80    12035.17    194.06 o
   0  -5   6     2372.06     3263.46     81.59 o
   1  -5   6        1.26       38.69     18.33 o
   2  -5   6    14197.73    12948.13    220.68 o
   3  -5   6     3506.47     2917.20     52.70 o
   4  -5   6     4435.64     4694.15     90.94 o
   5  -5   6     7849.46     8437.39    211.71 o
   6  -5   6     8902.36     7919.42    192.58 o
   7  -5   6     4191.78     4587.54    122.34 o
   8  -5   6     4376.91     5011.58    114.14 o
   9  -5   6       61.29      -42.90     42.90 o
  10  -5   6       91.56      219.69     47.37 o
  11  -5   6        4.05       29.42     50.85 o
  12  -5   6      105.74       73.31     50.28 o
  13  -5   6       19.47       -3.21     60.03 o
 -12  -4   6     1919.54     1970.44    403.04 o
 -11  -4   6      820.65      880.13     62.14 o
 -10  -4   6      159.43       94.03     39.91 o
  -9  -4   6       30.27       13.91     33.08 o
  -8  -4   6     1941.73     1862.36     67.95 o
  -7  -4   6     1735.36     1312.31     41.51 o
  -6  -4   6     3242.92     3367.67     98.79 o
  -5  -4   6     6904.37     7417.33    266.77 o
  -4  -4   6    18134.32    18827.22    285.26 o
  -3  -4   6     6865.02     7346.47    200.51 o
  -2  -4   6     8297.60     8748.40    169.18 o
  -1  -4   6     9796.04    11098.39    140.79 o
   0  -4   6     3169.98     3481.15     75.00 o
   1  -4   6      617.24      764.29     30.88 o
   2  -4   6      570.63      519.36     23.04 o
   4  -4   6     7004.95     6520.51    100.62 o
   5  -4   6     3608.26     3428.77     73.85 o
   6  -4   6     7531.23     8419.06    254.06 o
   7  -4   6    13668.81    13323.47    213.13 o
   8  -4   6     4370.65     4035.82     91.95 o
   9  -4   6     4334.14     4445.06     83.66 o
  10  -4   6     6973.50     7400.54    146.48 o
  11  -4   6      874.72      826.93    107.68 o
  12  -4   6      221.01      284.08     35.38 o
  13  -4   6       89.79       57.66     85.28 o
  14  -4   6      384.53      482.15    134.93 o
 -12  -3   6       49.89       34.72     86.94 o
 -11  -3   6        6.59      -42.31    120.51 o
 -10  -3   6        0.53       13.32     42.88 o
  -9  -3   6      250.30      320.55     34.09 o
  -8  -3   6      317.68      408.51     39.88 o
  -7  -3   6       52.42       44.49     30.75 o
  -6  -3   6      648.74      663.65     56.22 o
  -5  -3   6       97.92       74.70     58.63 o
  -4  -3   6      125.50      187.94     74.30 o
  -3  -3   6        2.12        9.51     29.24 o
  -2  -3   6     3174.60     2552.84     73.17 o
  -1  -3   6     1224.03     1307.47     57.32 o
   0  -3   6    12007.04    12331.99    259.01 o
   1  -3   6      247.61      336.17     23.16 o
   2  -3   6     2242.43     2085.45     42.35 o
   3  -3   6     1283.10     1512.32     57.26 o
   4  -3   6      793.05      949.90     35.26 o
   5  -3   6       27.39      -24.60     24.60 o
   6  -3   6     3881.79     3470.03     77.49 o
   7  -3   6     4558.33     5459.83    107.23 o
   8  -3   6     7864.40     9219.33    164.07 o
   9  -3   6     8439.36     8456.59    130.71 o
  10  -3   6     2008.69     1754.36     66.17 o
  11  -3   6     1738.40     1786.07     59.20 o
  12  -3   6      168.49      141.95    147.75 o
  13  -3   6       74.58       96.12    102.29 o
  14  -3   6       85.93       92.86     92.74 o
 -12  -2   6      265.62      169.49    103.46 o
 -11  -2   6     1277.80     1458.49    308.45 o
 -10  -2   6      613.61      683.58     48.41 o
  -9  -2   6      556.40      535.54     52.98 o
  -8  -2   6       99.96       48.92     30.90 o
  -7  -2   6      419.04      353.27     31.99 o
  -6  -2   6      155.19      154.44     55.10 o
  -5  -2   6     3438.77     3925.39     62.18 o
  -4  -2   6        6.06       20.10     28.10 o
  -3  -2   6       11.60       -5.19     21.78 o
  -2  -2   6    11084.13    11772.08    770.05 o
  -1  -2   6     2029.00     1977.07     73.94 o
   0  -2   6     9297.13    10182.21    141.94 o
   1  -2   6     3486.66     3472.33     42.09 o
   2  -2   6     5537.84     4727.71    117.56 o
   3  -2   6     1937.65     1949.42     48.47 o
   4  -2   6       66.54       52.75     26.63 o
   5  -2   6      610.50      512.79     31.91 o
   6  -2   6     1458.75     1109.45     72.80 o
   7  -2   6      452.31      231.92     49.50 o
   8  -2   6      552.09      740.81     51.47 o
   9  -2   6      588.86      562.19     67.81 o
  10  -2   6       41.63       -2.11     52.64 o
  11  -2   6       92.74      139.01     29.11 o
  12  -2   6        4.54      -31.13     31.13 o
  13  -2   6      135.13      229.72    106.13 o
  14  -2   6       14.54     -106.47    106.47 o
 -11  -1   6     1272.86     1105.82    130.49 o
 -10  -1   6     3028.69     3145.06    155.28 o
  -9  -1   6     1995.38     2008.74     52.53 o
  -8  -1   6     1138.65     1285.75     47.55 o
  -7  -1   6     2934.74     3286.46     95.31 o
  -6  -1   6     1691.90     1625.55     47.63 o
  -5  -1   6      499.94      528.22     23.13 o
  -4  -1   6     3925.05     4765.74    101.73 o
  -3  -1   6     8063.21     7445.71    139.66 o
  -2  -1   6    15583.30    17585.56    582.91 o
  -1  -1   6    46531.88    41659.43   2497.62 o
   0  -1   6    30826.49    26410.52   1497.68 o
   1  -1   6    15173.18    16484.46    403.36 o
   2  -1   6    49071.52    46396.97    629.94 o
   3  -1   6     2055.12     2173.36     68.33 o
   4  -1   6     3559.45     3222.76     56.01 o
   5  -1   6      773.06      712.14     27.84 o
   6  -1   6     1640.00     1967.31     67.34 o
   7  -1   6     9192.70     8933.43    147.86 o
   8  -1   6     2060.35     2329.11     96.34 o
   9  -1   6     2624.90     3110.71     80.07 o
  10  -1   6     8374.77     8088.52    495.46 o
  11  -1   6     3423.48     3239.69    154.92 o
  12  -1   6     2092.23     2061.85     90.16 o
  13  -1   6     2588.76     2999.16     97.67 o
  14  -1   6      407.65      603.44    169.75 o
 -11   0   6     1023.34     1328.22    114.88 o
 -10   0   6     1442.13     1347.35     56.99 o
  -9   0   6     3890.21     3802.16     92.64 o
  -8   0   6     4827.06     4732.18     90.83 o
  -7   0   6      218.01      349.56     38.04 o
  -6   0   6      894.63      957.51     36.44 o
  -5   0   6       14.83        2.97     38.72 o
  -4   0   6        0.02        0.50     31.72 o
  -3   0   6     3357.01     3019.05     45.21 o
  -2   0   6     9656.35     9686.33    214.11 o
  -1   0   6     8899.10     8370.97    494.33 o
   0   0   6    51844.62    52656.90   2659.89 o
   1   0   6    23373.17    24225.81   1293.73 o
   2   0   6     7757.44     7492.54    347.44 o
   3   0   6    34508.68    32600.41   1523.77 o
   4   0   6      910.40     1207.79     52.48 o
   5   0   6    11282.86    10781.18    240.99 o
   6   0   6     4614.87     4136.98     83.02 o
   7   0   6        1.29      -38.57     38.57 o
   8   0   6     3629.38     3307.80    162.38 o
   9   0   6     2456.19     1997.31    142.77 o
  10   0   6     3539.39     3437.23    158.31 o
  11   0   6     4899.59     4887.72    232.97 o
  12   0   6     5917.87     5842.48    301.66 o
  13   0   6     3320.65     3825.84    108.57 o
  14   0   6     2954.01     3107.73    143.86 o
  15   0   6     1983.70     2244.70    142.71 o
 -11   1   6        3.14       59.49    107.68 o
 -10   1   6       46.43      131.46     73.63 o
  -9   1   6        0.85       51.13     33.27 o
  -8   1   6      386.22      528.15     39.05 o
  -7   1   6        9.36      -10.31     27.48 o
  -6   1   6      172.97      221.89     28.66 o
  -5   1   6     3783.04     3664.05    143.41 o
  -4   1   6      835.59      702.72     39.60 o
  -3   1   6     3593.80     2718.11    137.08 o
  -2   1   6       63.80       45.93     43.83 o
  -1   1   6      152.19      253.14     17.76 o
   0   1   6      171.81       13.42     26.39 o
   1   1   6     2839.80     2972.99    153.22 o
   2   1   6    19225.27    21389.44    801.04 o
   3   1   6     4145.05     4112.02    197.55 o
   4   1   6     1427.68     1124.74     58.43 o
   5   1   6     3297.16     3287.75    142.22 o
   6   1   6      567.77      764.10     76.09 o
   8   1   6      160.19      357.15     54.54 o
   9   1   6      538.80      609.83     70.35 o
  10   1   6      838.13      754.53     49.88 o
  11   1   6     2071.47     2049.19     58.11 o
  12   1   6     1846.83     1860.65     95.52 o
  13   1   6      792.96      651.02     39.93 o
  14   1   6      600.43      662.49     56.76 o
  15   1   6      447.91      219.12    257.10 o
 -11   2   6      278.19      149.65    154.01 o
 -10   2   6      698.89      847.21     90.26 o
  -9   2   6     1848.43     1923.57     64.01 o
  -8   2   6     1552.20     1646.28     56.46 o
  -7   2   6     4724.08     4531.00    245.33 o
  -6   2   6     2779.52     2847.72    103.82 o
  -5   2   6     1173.02     1262.46     39.96 o
  -4   2   6     1111.94     1135.19     58.31 o
  -3   2   6     2026.02     1507.33     43.13 o
  -2   2   6     2490.19     2602.71    109.69 o
  -1   2   6     3115.09     3385.28     28.18 o
   0   2   6      904.16      803.95     41.30 o
   1   2   6       62.38       58.08     36.12 o
   2   2   6    10165.28     9416.21    310.34 o
   3   2   6    18883.20    19152.15   1035.84 o
   4   2   6      251.99      208.80     22.71 o
   5   2   6     8606.97     8564.12    239.67 o
   6   2   6     2769.99     3340.12     71.31 o
   7   2   6      626.40      362.52     37.74 o
   8   2   6      509.47      298.10     45.79 o
   9   2   6      613.69      516.25     53.02 o
  10   2   6        0.08      -19.00     24.48 o
  11   2   6       17.55      -14.37     27.42 o
  12   2   6      483.36      528.35     43.96 o
  13   2   6       82.66       -9.98     40.31 o
  14   2   6       39.86       23.96     81.81 o
  15   2   6       22.17       -2.57     48.88 o
 -11   3   6       15.69      -58.79    100.15 o
 -10   3   6        1.13       30.75     88.92 o
  -9   3   6     1106.83     1229.53    252.32 o
  -8   3   6     3357.49     3026.26    167.01 o
  -7   3   6     9539.22     9497.84    290.50 o
  -6   3   6     5327.76     5143.07    159.98 o
  -5   3   6    12994.93    13094.92    316.79 o
  -4   3   6    17629.53    17490.05    376.50 o
  -3   3   6     6364.37     8251.09    216.80 o
  -2   3   6    10419.46     9720.64    208.06 o
  -1   3   6     6499.77     4944.93    104.41 o
   0   3   6     4827.31     4374.43     64.39 o
   1   3   6       86.29      -18.27     18.27 o
   2   3   6     8730.42     8218.98    164.26 o
   3   3   6     9919.35     9625.99    280.91 o
   4   3   6    25617.05    23680.60    747.38 o
   5   3   6     4701.37     4790.11    172.83 o
   6   3   6    14897.20    15154.74    223.11 o
   7   3   6    11793.09    11427.07    253.58 o
   8   3   6     1116.44      949.55     39.32 o
   9   3   6      577.78      262.83     49.36 o
  10   3   6      839.67      703.50     50.78 o
  11   3   6      156.06      106.81     35.00 o
  12   3   6      213.17      259.97     29.17 o
  13   3   6     1472.97     1470.04     43.64 o
  14   3   6     2248.54     2134.83     89.17 o
  15   3   6     1744.02     1600.94    100.52 o
 -11   4   6       89.67      -48.68    125.21 o
 -10   4   6        1.79      167.00     87.76 o
  -9   4   6      103.73       34.53     33.64 o
  -8   4   6      517.85      425.08     41.65 o
  -7   4   6     2401.39     2493.68     57.48 o
  -6   4   6     5149.06     5219.08     92.65 o
  -5   4   6     7206.62     7424.21    145.37 o
  -4   4   6    12908.43    13773.47    339.38 o
  -3   4   6     4944.51     5457.11     81.13 o
  -2   4   6     7362.39     7798.37    103.91 o
  -1   4   6        5.19       64.28     27.34 o
   0   4   6     7298.49     8258.48    115.75 o
   1   4   6      333.61      454.21     23.72 o
   2   4   6      871.77     1182.27     42.28 o
   3   4   6       50.75       60.45     19.38 o
   4   4   6     4423.44     3560.64    126.24 o
   5   4   6    10442.88    10560.24    352.28 o
   6   4   6     6294.13     5996.01    222.33 o
   7   4   6      829.58      563.28     36.64 o
   8   4   6    12811.15    12996.08    193.37 o
   9   4   6    10492.73     9842.17    127.32 o
  10   4   6     1648.25     1756.91     62.32 o
  11   4   6      208.07      187.11     25.64 o
  12   4   6       93.00      122.11     33.64 o
  13   4   6      320.88      383.79     54.49 o
  14   4   6     2020.06     1945.63     60.26 o
  15   4   6     1925.80     2124.88    161.82 o
 -10   5   6      264.59      122.92     93.69 o
  -9   5   6       50.83      -29.97     80.88 o
  -8   5   6        4.45        0.41     40.40 o
  -7   5   6       30.01       72.33     28.73 o
  -6   5   6       57.26       69.52     28.30 o
  -5   5   6      274.55      290.15     21.17 o
  -4   5   6      950.70      998.31     66.94 o
  -3   5   6      629.33      654.66     31.83 o
  -2   5   6      760.64      839.24     50.03 o
  -1   5   6     9246.25     8001.83    105.29 o
   0   5   6     5480.65     5189.69    131.67 o
   1   5   6      463.12      463.73     35.91 o
   2   5   6       71.85       22.54     21.93 o
   3   5   6     1880.55     1283.66     36.96 o
   4   5   6       83.97      216.38     19.42 o
   5   5   6     1110.35     1136.17     26.72 o
   6   5   6        3.27        6.00     32.17 o
   7   5   6     3901.98     3501.89    103.34 o
   8   5   6       18.12       47.58     30.63 o
   9   5   6       10.39       47.84     22.38 o
  10   5   6      877.87      897.07     30.70 o
  11   5   6      255.81      159.72     47.28 o
  12   5   6       61.84       16.08     25.35 o
  13   5   6      558.69      560.74     54.13 o
  14   5   6       10.50       74.61     54.42 o
  15   5   6       78.34      -59.54     59.54 o
 -10   6   6      216.38      274.69     89.69 o
  -9   6   6      117.80       41.75     52.37 o
  -8   6   6        2.98      -40.71     40.71 o
  -7   6   6      341.00      315.55     34.34 o
  -6   6   6     3054.19     3008.05     72.31 o
  -5   6   6      112.94       86.49     16.90 o
  -4   6   6     8967.89     8903.90    123.10 o
  -3   6   6     2486.11     2026.07     84.71 o
  -2   6   6     7170.53     7979.62    109.03 o
  -1   6   6    12602.93    11276.34    183.96 o
   0   6   6    15779.87    14703.18    174.27 o
   1   6   6     7106.17     7314.43    110.22 o
   2   6   6      660.04      555.18     42.58 o
   3   6   6      612.14      569.43     29.37 o
   4   6   6     2208.68     2397.71     44.18 o
   5   6   6     3722.81     3725.70    107.68 o
   6   6   6     3919.96     4564.64     78.92 o
   7   6   6     6889.79     6803.72    192.89 o
   8   6   6      545.81      456.65     37.38 o
   9   6   6     2570.47     2136.30     71.55 o
  10   6   6      797.56      751.92     45.98 o
  11   6   6       31.09       25.75     41.95 o
  12   6   6      227.17      208.21     40.41 o
  13   6   6      148.66      155.37     59.89 o
  14   6   6       35.76      -51.65     51.65 o
  15   6   6       14.26       45.94     55.36 o
 -10   7   6     1403.10     1552.89    103.99 o
  -9   7   6     1592.36     1720.93    117.44 o
  -8   7   6     1820.99     1626.89     94.49 o
  -7   7   6      204.21      300.68     41.62 o
  -6   7   6      485.25      478.60     73.71 o
  -5   7   6     1911.85     2204.68     94.28 o
  -4   7   6     1720.77     1811.84     48.78 o
  -3   7   6     8810.96     8797.41    122.56 o
  -2   7   6    10109.61     9867.81    200.07 o
  -1   7   6     9254.31     9819.06    175.68 o
   0   7   6     6519.68     7621.70    121.48 o
   1   7   6    25717.81    28403.05    354.71 o
   2   7   6     9539.86     9941.76    124.66 o
   3   7   6    10127.89    13038.21    105.29 o
   4   7   6        4.51      -21.93     21.93 o
   5   7   6     1595.42     1159.35     52.72 o
   6   7   6        7.24       27.51     19.49 o
   7   7   6     2540.45     2768.84     66.56 o
   8   7   6     8198.92     8140.20    225.18 o
   9   7   6     8987.77     9098.16    350.12 o
  10   7   6     4723.08     5029.15    105.78 o
  11   7   6     5306.77     5748.62    123.11 o
  12   7   6     3990.84     4453.61    111.92 o
  13   7   6     2414.80     2413.36     63.00 o
  14   7   6      291.61      262.99     78.29 o
  15   7   6      110.07      154.92     59.16 o
  -9   8   6     1041.95      868.35    100.95 o
  -8   8   6      108.56      260.19     88.37 o
  -7   8   6      648.74      536.54     52.79 o
  -6   8   6      154.63      150.09     34.81 o
  -5   8   6      119.25      105.44     38.67 o
  -4   8   6      109.84       90.54     53.44 o
  -3   8   6       32.51       28.02     25.16 o
  -2   8   6     2620.40     3338.97     79.90 o
  -1   8   6     2738.83     2497.91     70.51 o
   0   8   6      366.15      385.01     36.98 o
   1   8   6     1926.16     2019.53     45.19 o
   2   8   6     6684.71     7779.10    112.75 o
   3   8   6     8616.72     7714.72    135.22 o
   4   8   6      314.74      357.34     36.18 o
   5   8   6     1241.72     1003.46     32.64 o
   6   8   6       30.89       96.21     20.25 o
   7   8   6     1376.96     1372.80     50.68 o
   8   8   6     1916.01     1893.90     65.09 o
   9   8   6    10066.74     9904.07    340.31 o
  10   8   6     7277.50     7121.80    315.85 o
  11   8   6     3865.39     3757.97     92.31 o
  12   8   6     6350.14     6527.59    176.47 o
  13   8   6     3493.59     3280.36     91.31 o
  14   8   6     1401.77     1294.66    141.02 o
  15   8   6      111.54      314.88     65.06 o
  -9   9   6      157.53      232.06     88.70 o
  -8   9   6      339.20      519.40     66.55 o
  -7   9   6      191.58      231.93     71.15 o
  -6   9   6        0.35       81.38     41.43 o
  -5   9   6       37.88      114.42     36.21 o
  -4   9   6      749.82      806.74     85.38 o
  -3   9   6        0.77      -22.99     22.99 o
  -2   9   6       81.13       67.26     26.81 o
  -1   9   6     1025.35      725.58     32.64 o
   0   9   6      744.94      758.91     32.78 o
   1   9   6      183.41      222.32     46.72 o
   2   9   6      455.14      280.28     40.47 o
   3   9   6     1959.27     2397.84     48.02 o
   4   9   6        7.79       51.04     35.25 o
   5   9   6      641.26     1007.34     37.44 o
   6   9   6       27.34        5.73     22.06 o
   7   9   6        1.03      -12.59     22.14 o
   8   9   6       23.72       21.30     19.48 o
   9   9   6      522.69      553.49     30.90 o
  10   9   6      453.85      448.24     28.90 o
  11   9   6      805.33      693.54     44.04 o
  12   9   6      223.66      351.62     41.45 o
  13   9   6      299.92      463.76    121.95 o
  14   9   6      310.36      335.85    105.26 o
  15   9   6      651.87      726.17     85.20 o
  -8  10   6     1532.84     1261.77     76.13 o
  -7  10   6     2733.69     2723.84     98.69 o
  -6  10   6     3272.18     3364.28     93.99 o
  -5  10   6     1957.33     1813.80     90.77 o
  -4  10   6     2577.26     2767.33     70.65 o
  -3  10   6     1414.00     1543.22     50.83 o
  -2  10   6     1547.75     1700.97     46.50 o
  -1  10   6      161.71       84.40     31.06 o
   0  10   6     6273.34     6738.15    107.02 o
   1  10   6      909.24     1054.71     32.43 o
   2  10   6     9308.70     9428.73    115.02 o
   3  10   6     9795.96     8941.84    144.03 o
   4  10   6     4734.85     5355.99     88.82 o
   5  10   6      223.63       82.39     25.62 o
   6  10   6       61.15      -19.87     19.87 o
   7  10   6     1336.84     1336.11     33.63 o
   8  10   6      296.78      371.24     29.51 o
   9  10   6      150.65      124.30     23.76 o
  10  10   6      164.27      180.53     33.49 o
  11  10   6      545.58      546.35     31.90 o
  12  10   6      362.48      437.92     29.84 o
  13  10   6      460.93      431.73     50.34 o
  14  10   6      466.38      490.80     87.76 o
  -8  11   6     2258.09     2259.38    196.20 o
  -7  11   6     1740.78     1531.80    234.66 o
  -6  11   6     2508.28     2717.56     84.49 o
  -5  11   6     3463.46     3486.44    148.72 o
  -4  11   6     1213.62     1165.18     58.91 o
  -3  11   6     4509.77     4155.24    115.95 o
  -2  11   6       53.44       14.27     22.34 o
  -1  11   6       95.90       62.19     37.27 o
   0  11   6       24.30       63.22     31.28 o
   1  11   6     4398.34     4524.44    103.93 o
   2  11   6     3847.86     4086.48     63.92 o
   3  11   6     5768.80     6141.52     83.44 o
   4  11   6     5749.72     6372.07    116.07 o
   5  11   6     6928.49     6443.21     92.97 o
   6  11   6     8088.19     8186.92     96.80 o
   7  11   6      537.35      688.75     34.86 o
   8  11   6     2680.80     2804.35     65.21 o
   9  11   6      181.59      106.05     24.06 o
  10  11   6       58.98      117.24     27.89 o
  11  11   6       16.04       35.47     26.52 o
  12  11   6     1170.07     1057.58    125.35 o
  13  11   6     1974.89     2159.34    238.26 o
  14  11   6     1881.54     2122.22    357.49 o
  -7  12   6      118.37      120.88     94.73 o
  -6  12   6      288.07      342.30     63.63 o
  -5  12   6      698.08      623.55     56.80 o
  -4  12   6     1301.87     1687.79     69.21 o
  -3  12   6      299.41      455.88     82.46 o
  -2  12   6     1759.33     1680.71     41.45 o
  -1  12   6      754.63      711.10     28.65 o
   0  12   6       16.71       23.53     22.75 o
   1  12   6       77.63      146.00     40.02 o
   2  12   6      319.48      438.49     40.52 o
   3  12   6     8748.74     8557.54    138.75 o
   4  12   6      887.22     1087.53     56.66 o
   5  12   6     6064.02     6684.22     89.97 o
   6  12   6     3055.19     2909.01     50.64 o
   7  12   6     7010.17     6507.00    106.62 o
   8  12   6     1432.32     1407.44     61.03 o
   9  12   6      811.56      812.32     34.44 o
  10  12   6      476.32      517.09     58.18 o
  11  12   6       19.95        9.67     23.70 o
  12  12   6      178.15      153.85     51.85 o
  13  12   6      352.06      447.12     70.55 o
  14  12   6      725.46      929.11    115.36 o
  -6  13   6      470.56      560.82    135.87 o
  -5  13   6       49.76       11.77    109.60 o
  -4  13   6      643.09      778.38    106.81 o
  -3  13   6       41.33       27.34     43.17 o
  -2  13   6      106.60      115.15     43.18 o
  -1  13   6      268.02      200.50     43.38 o
   0  13   6      183.44      158.71     47.59 o
   1  13   6       24.92       41.31     23.30 o
   2  13   6       23.04       94.13     23.46 o
   3  13   6        1.73      -20.88     20.88 o
   4  13   6       27.87       56.85     22.23 o
   5  13   6      260.83      246.94     48.74 o
   6  13   6       33.35       40.52     44.82 o
   7  13   6      108.27       61.20     27.96 o
   8  13   6        6.79        9.00     21.26 o
   9  13   6        6.67      -16.69     37.81 o
  10  13   6       89.49       93.96     37.19 o
  11  13   6        0.27      -26.85     26.85 o
  12  13   6      679.86      689.08     56.40 o
  13  13   6       72.72       40.51     79.84 o
  -5  14   6     1907.57     1675.65     92.42 o
  -4  14   6     2504.91     2271.60    194.45 o
  -3  14   6     3936.31     4290.85    176.27 o
  -2  14   6     6298.83     6798.79    180.06 o
  -1  14   6     2049.39     2062.87     57.44 o
   0  14   6     1048.66      973.83     58.14 o
   1  14   6       43.08      -10.30     34.57 o
   2  14   6      277.19      279.93     28.76 o
   3  14   6      107.06      152.43     31.40 o
   4  14   6     1462.91     1400.76     54.67 o
   5  14   6     3082.28     3025.72     79.86 o
   6  14   6      983.52     1063.71     56.59 o
   7  14   6     1990.85     1914.74     81.38 o
   8  14   6     2275.34     2276.84     89.35 o
   9  14   6     1177.05     1081.02     39.45 o
  10  14   6      994.44      993.42     33.29 o
  11  14   6     1451.68     1414.88    117.07 o
  12  14   6      138.68      226.32    118.45 o
  13  14   6        6.20       45.43     60.98 o
  -4  15   6     2005.27     2139.71     96.89 o
  -3  15   6     1081.96      998.65    125.59 o
  -2  15   6     1537.21     1498.91     67.21 o
  -1  15   6     3914.56     4288.35     86.80 o
   0  15   6     1778.20     2095.29     59.48 o
   1  15   6     2561.22     2522.59     57.66 o
   2  15   6      455.26      517.49     53.53 o
   3  15   6      472.59      418.48     50.18 o
   4  15   6      334.66      458.43     49.08 o
   5  15   6      271.05      197.57     35.96 o
   6  15   6     1755.15     1938.55     75.06 o
   7  15   6     1201.89     1163.21     40.61 o
   8  15   6     3026.17     2710.47     65.02 o
   9  15   6     5928.69     5961.03    344.48 o
  10  15   6     4395.47     4209.65    163.56 o
  11  15   6     1857.92     1998.73    164.20 o
  12  15   6     2002.76     1936.25     90.49 o
  -3  16   6      466.96      716.16     65.94 o
  -2  16   6      441.12      636.05     88.63 o
  -1  16   6      517.68      538.41     41.88 o
   0  16   6     1505.79     1613.82     93.07 o
   1  16   6     1231.57     1305.39     51.82 o
   2  16   6      361.44      378.64     40.84 o
   3  16   6       53.50       87.14     25.47 o
   4  16   6      237.87      268.29     27.56 o
   5  16   6       20.32        5.93     22.31 o
   6  16   6      344.79      351.55     34.86 o
   7  16   6      258.80      182.38     36.43 o
   8  16   6     1768.15     1793.96     98.98 o
   9  16   6      506.96      562.25     73.84 o
  10  16   6     1664.72     1604.03    106.38 o
  11  16   6     2758.11     2523.99    112.33 o
  -2  17   6       13.57       66.67    201.98 o
  -1  17   6       16.45      -70.31    116.12 o
   0  17   6       28.73      -23.85     40.12 o
   1  17   6       11.14      -37.13     37.13 o
   2  17   6      102.84      187.72    103.24 o
   3  17   6      147.66      172.38     40.02 o
   4  17   6      362.38      462.74     41.69 o
   5  17   6      104.35       66.47     36.02 o
   6  17   6      610.44      658.74    130.83 o
   7  17   6      119.66      108.37     31.03 o
   8  17   6       80.73       62.60     56.37 o
   9  17   6        0.09       18.10    116.51 o
  10  17   6      194.55      290.12    103.82 o
  11  17   6        1.07      108.12     71.50 o
  -1  18   6      536.25      363.13     76.10 o
   0  18   6      780.65      834.89     84.47 o
   1  18   6     1517.03     1613.02    167.28 o
   2  18   6     1725.59     1641.58    113.69 o
   3  18   6      886.95      989.21     76.55 o
   4  18   6      470.45      603.40    129.35 o
   5  18   6      781.75      820.99    113.13 o
   6  18   6      464.09      400.95     45.95 o
   7  18   6       54.88      124.18    114.36 o
   8  18   6       15.89      -18.75     34.74 o
   9  18   6       63.37       25.66     89.05 o
   1  19   6      104.75      147.37     66.23 o
   2  19   6     1664.67     1681.47     77.07 o
   3  19   6     2195.78     1946.20     78.60 o
   4  19   6     1811.32     1784.93    166.66 o
   5  19   6     1156.28     1186.07     64.19 o
   6  19   6     1534.87     1476.92    140.77 o
   7  19   6     1337.28     1569.43     87.76 o
   8  19   6      168.49      143.64     78.08 o
  -5 -17   7      372.44       94.04     86.21 o
  -4 -17   7      309.08      301.09     99.74 o
  -2 -17   7        4.39      200.49    101.57 o
  -1 -17   7       35.40       11.41     69.61 o
   0 -17   7        3.48      106.76    106.07 o
   1 -17   7       82.31      373.53    109.74 o
   2 -17   7      251.42       29.91     78.58 o
   3 -17   7      130.96      170.47     99.76 o
  -6 -16   7      519.85      470.19     97.68 o
  -5 -16   7     1014.84     1031.59    114.81 o
  -4 -16   7     1294.54     1395.07    137.50 o
  -3 -16   7      615.48      568.84    111.25 o
  -2 -16   7      512.51      712.78    117.45 o
  -1 -16   7      448.20      315.34    107.84 o
   0 -16   7        2.33      146.40     96.64 o
   1 -16   7      444.41      275.38     84.65 o
   2 -16   7      650.21      751.71    126.68 o
   3 -16   7     1585.80     1624.53     76.70 o
   4 -16   7     2611.35     2450.04    100.86 o
   5 -16   7     2326.92     2363.39    162.64 o
  -7 -15   7      758.30      876.86     91.67 o
  -6 -15   7     1358.13     1416.34    120.29 o
  -5 -15   7      379.51      373.16     88.56 o
  -4 -15   7      994.06     1037.31    117.42 o
  -3 -15   7      465.77      623.97     89.51 o
  -2 -15   7       35.18       25.60     74.66 o
  -1 -15   7        1.43       78.13     92.97 o
   0 -15   7      118.48      178.45     75.38 o
   1 -15   7        0.06       27.45     82.37 o
   2 -15   7      382.12      240.54     71.84 o
   3 -15   7      195.17      142.04     68.14 o
   4 -15   7     1366.30     1173.32     56.57 o
   5 -15   7     1239.87     1357.60     86.95 o
   6 -15   7     1345.23     1376.02    126.05 o
  -8 -14   7      187.13      229.95     88.21 o
  -7 -14   7      286.11      443.74     80.87 o
  -6 -14   7        0.27        7.36     67.36 o
  -5 -14   7       35.53      -17.88     70.95 o
  -4 -14   7      834.81     1055.41    105.27 o
  -3 -14   7      633.90      721.18    100.75 o
  -2 -14   7      200.79       96.70     76.23 o
  -1 -14   7       12.37      -46.02     46.02 o
   0 -14   7        0.07      -56.79     56.79 o
   1 -14   7      241.06      358.75    129.36 o
   2 -14   7      294.82      352.65     45.12 o
   3 -14   7        7.33       -7.83     35.13 o
   4 -14   7        5.04       11.05     59.41 o
   5 -14   7        5.15       25.04     45.95 o
   6 -14   7        0.70      -17.59     59.91 o
   7 -14   7       83.46      150.55     58.15 o
  -9 -13   7      456.65      552.54    129.50 o
  -8 -13   7       27.61      -68.27    107.37 o
  -7 -13   7       10.88      136.11     49.21 o
  -6 -13   7       24.47      -46.63    119.59 o
  -5 -13   7     1295.62     1489.99    117.03 o
  -4 -13   7     1230.47     1200.29    107.57 o
  -3 -13   7     1849.75     1866.50    137.27 o
  -2 -13   7     3170.27     2910.19    189.22 o
  -1 -13   7     1985.61     1927.11     98.93 o
   0 -13   7     2229.45     1883.52     75.53 o
   1 -13   7     1781.49     1724.16     43.71 o
   2 -13   7     1699.42     1701.68     50.31 o
   3 -13   7      127.49       63.67     19.95 o
   4 -13   7      176.20      243.06     38.85 o
   5 -13   7        2.18       19.11     26.56 o
   6 -13   7      812.93      669.22     53.45 o
   7 -13   7     2033.00     2455.57    117.21 o
   8 -13   7      891.20     1059.88     93.37 o
  -9 -12   7      353.88      316.84     89.60 o
  -8 -12   7      942.18     1189.03    139.47 o
  -7 -12   7      332.67      282.81     53.53 o
  -6 -12   7       96.71      174.55     53.58 o
  -5 -12   7       29.64      -75.15     75.15 o
  -4 -12   7      548.27      547.99     86.13 o
  -3 -12   7     3368.41     3336.85    100.08 o
  -2 -12   7     2983.83     2651.17    121.75 o
  -1 -12   7     7546.71     7519.92    233.76 o
   0 -12   7    11857.58    12514.39    378.59 o
   1 -12   7     8887.64     8375.98    153.17 o
   2 -12   7     3416.50     3335.62     55.54 o
   3 -12   7     2103.61     2189.60     56.45 o
   4 -12   7       15.36        6.90     24.20 o
   5 -12   7      751.87      852.57     33.47 o
   6 -12   7      260.66      372.08     48.14 o
   7 -12   7     2010.10     1848.86     81.72 o
   8 -12   7     1557.12     1397.39     76.53 o
   9 -12   7     1174.23     1226.04     77.24 o
 -10 -11   7      395.52      364.14     49.10 o
  -9 -11   7      741.52      849.80    179.73 o
  -8 -11   7       35.35      -22.70     25.45 o
  -7 -11   7       15.33      -27.94     93.53 o
  -6 -11   7      617.36      590.35    110.39 o
  -5 -11   7       31.85       64.49     89.57 o
  -4 -11   7       85.29       94.26     47.10 o
  -3 -11   7       61.56      -42.18     42.18 o
  -2 -11   7      651.85      755.03     61.49 o
  -1 -11   7     5026.40     4857.45    305.52 o
   0 -11   7     2786.31     2537.55    152.64 o
   1 -11   7     1605.95     1697.63     36.09 o
   2 -11   7     2552.94     2461.14     45.57 o
   3 -11   7     2159.76     1944.39     44.17 o
   4 -11   7      709.87      754.21     42.60 o
   5 -11   7      488.06      675.30     50.63 o
   6 -11   7        6.01      -17.85     21.32 o
   7 -11   7       67.17      167.71     58.66 o
   8 -11   7     1033.58     1077.84    115.72 o
   9 -11   7      413.08      318.21     46.11 o
  10 -11   7     1557.17     1591.57    138.55 o
 -10 -10   7      790.34      684.14    112.52 o
  -9 -10   7     1034.61      935.55     52.15 o
  -8 -10   7     1628.25     1503.71     89.46 o
  -7 -10   7     1235.48     1014.86     30.95 o
  -6 -10   7      399.89      520.87     30.83 o
  -5 -10   7        0.19      -24.46     35.54 o
  -4 -10   7        1.60      -33.20     33.20 o
  -3 -10   7        8.36      -25.84     55.64 o
  -2 -10   7      273.19      162.23     39.97 o
  -1 -10   7     1816.01     1676.11    164.78 o
   0 -10   7       98.90      171.59     28.81 o
   1 -10   7        9.70      -18.26     19.25 o
   2 -10   7        2.78       21.07     21.01 o
   3 -10   7      853.29      746.56     46.96 o
   4 -10   7      161.66       38.95     20.99 o
   5 -10   7       42.92       15.86     36.01 o
   6 -10   7      403.95      328.95     66.20 o
   7 -10   7        0.21       42.46     39.56 o
   8 -10   7       19.14       28.20     26.87 o
   9 -10   7       54.08       91.92     51.20 o
  10 -10   7      229.24      200.36    112.02 o
  11 -10   7      145.97       83.51     57.86 o
 -10  -9   7     1116.25      943.20     74.23 o
  -9  -9   7     2103.65     1813.90     68.41 o
  -8  -9   7     3309.89     3332.51     99.27 o
  -7  -9   7     4310.37     4213.95     73.37 o
  -6  -9   7     2996.52     2764.22     59.00 o
  -5  -9   7     4788.91     4670.40     98.69 o
  -4  -9   7      728.62      981.07     62.45 o
  -3  -9   7       76.14      -57.19     57.19 o
  -2  -9   7     1827.62     1972.25    241.99 o
  -1  -9   7      254.48      324.29     13.63 o
   0  -9   7     6068.90     6116.75    163.47 o
   1  -9   7     3089.58     3711.84    102.51 o
   2  -9   7     2699.33     2782.78     52.65 o
   3  -9   7     8167.71     7382.62    146.95 o
   4  -9   7     2843.79     2552.69     52.42 o
   5  -9   7     2709.01     2539.16     82.90 o
   6  -9   7     1504.45     1701.93     66.75 o
   7  -9   7      809.03      805.33     51.56 o
   8  -9   7        0.42      -40.15     40.15 o
   9  -9   7       91.69      156.79     50.26 o
  10  -9   7      274.92      274.13     92.28 o
  11  -9   7      843.87      883.35     77.24 o
 -11  -8   7        2.31      -11.43    110.45 o
 -10  -8   7      170.06      190.14     58.55 o
  -9  -8   7      928.71      933.80     99.29 o
  -8  -8   7     1268.67     1154.20     48.07 o
  -7  -8   7     4507.16     4163.64     63.59 o
  -6  -8   7     6766.83     7412.20     88.10 o
  -5  -8   7     9164.53     8820.14    113.23 o
  -4  -8   7     4846.68     4598.98     73.57 o
  -3  -8   7     1140.98     1302.83     36.27 o
  -2  -8   7        6.04       26.00     33.67 o
  -1  -8   7     1601.25     1727.20     83.10 o
   0  -8   7    10173.04     9508.08    245.86 o
   1  -8   7     4686.36     4080.36     88.62 o
   2  -8   7    11147.03    10322.62    154.18 o
   3  -8   7     6965.33     7401.78    142.76 o
   4  -8   7     6540.94     6999.12    118.10 o
   5  -8   7     9385.24     9158.43    178.35 o
   6  -8   7     3354.07     3351.16     82.50 o
   7  -8   7     2179.73     2328.91     96.10 o
   8  -8   7     1028.67     1265.34     57.72 o
   9  -8   7       44.87      -46.40     46.40 o
  10  -8   7      154.58      130.38    144.88 o
  11  -8   7      123.20      -56.67     92.84 o
  12  -8   7      100.07       29.55     55.54 o
 -11  -7   7        0.23      -30.49     64.91 o
 -10  -7   7       20.51       44.17    181.02 o
  -9  -7   7        6.23       58.92     37.37 o
  -8  -7   7     1201.45     1332.30     38.79 o
  -7  -7   7      374.21      399.92     22.29 o
  -6  -7   7     1457.98     1503.82     39.22 o
  -5  -7   7     5166.42     5152.47     76.11 o
  -4  -7   7       39.95       39.01     29.12 o
  -3  -7   7       57.13       15.74     17.27 o
  -2  -7   7      191.77      208.17     16.58 o
  -1  -7   7       99.46      101.42     27.22 o
   0  -7   7      185.59      159.57     34.62 o
   1  -7   7     1912.34     1852.00     40.63 o
   2  -7   7      148.24       52.53     38.34 o
   3  -7   7     7397.26     8686.24     93.79 o
   4  -7   7     2856.58     2803.25     86.77 o
   5  -7   7      567.57      807.08     43.01 o
   6  -7   7     6099.51     6010.60    115.76 o
   7  -7   7     1458.65     1474.30     65.80 o
   8  -7   7     1816.54     1754.64    120.26 o
   9  -7   7     1025.09      999.15     55.49 o
  10  -7   7      838.43      938.61     99.13 o
  11  -7   7       76.48      -20.33     85.30 o
  12  -7   7        9.76       37.92     49.73 o
 -11  -6   7      169.66     -106.74    110.61 o
 -10  -6   7       59.97      199.40    132.74 o
  -9  -6   7       60.66      -15.18     51.62 o
  -8  -6   7      516.56      490.23     35.50 o
  -7  -6   7     1073.30     1126.56     54.08 o
  -6  -6   7     2806.33     2837.47    111.93 o
  -5  -6   7     2918.44     2954.68     66.82 o
  -4  -6   7       56.90       22.53     18.80 o
  -3  -6   7      131.54       59.81     25.51 o
  -2  -6   7       12.69       46.75     26.90 o
  -1  -6   7      653.29      759.68     22.62 o
   0  -6   7       31.52      -16.27     17.51 o
   1  -6   7       56.26       -9.09     25.69 o
   2  -6   7      341.04      499.71     40.23 o
   3  -6   7        0.27      126.58     47.49 o
   4  -6   7        2.38       -9.93     21.94 o
   5  -6   7       88.19      131.15     49.24 o
   6  -6   7      148.66      103.60     41.40 o
   7  -6   7      587.58      525.32     43.46 o
   8  -6   7     3604.48     3544.49     74.94 o
   9  -6   7      488.81      391.40     48.87 o
  10  -6   7       80.79       -9.14     60.52 o
  11  -6   7       14.73      134.82    209.42 o
  12  -6   7       32.21      -74.89    143.50 o
  13  -6   7        0.59       75.37     86.35 o
 -11  -5   7     1685.45     1707.58    108.52 o
 -10  -5   7     1397.89     1674.52     81.74 o
  -9  -5   7       19.58      -18.26     36.35 o
  -8  -5   7       68.85       69.31     46.41 o
  -7  -5   7     1789.35     1495.90     43.74 o
  -6  -5   7     6014.61     5874.57    127.91 o
  -5  -5   7     3052.96     2966.01     93.23 o
  -4  -5   7     5924.22     6467.12    120.99 o
  -3  -5   7     6545.41     6476.46    108.10 o
  -2  -5   7     8403.63     8936.52    151.30 o
  -1  -5   7     8147.63     8241.63    154.49 o
   0  -5   7     5139.82     5306.36     93.40 o
   1  -5   7     2369.20     2480.07     53.77 o
   2  -5   7     6107.77     5055.35     78.74 o
   3  -5   7     3602.79     2643.18     61.73 o
   4  -5   7      153.29      180.59     24.44 o
   5  -5   7     9777.60     8480.74    247.84 o
   6  -5   7    13474.29    15483.13    234.39 o
   7  -5   7     7331.98     7437.51    135.00 o
   8  -5   7     8809.96     8346.43    187.27 o
   9  -5   7     3989.70     4487.80     90.84 o
  10  -5   7     1079.12     1048.59     61.43 o
  11  -5   7     1458.53     1451.06     99.35 o
  12  -5   7      274.46      246.09     77.39 o
  13  -5   7        1.19       32.22     68.53 o
 -11  -4   7     2443.79     2582.50    447.19 o
 -10  -4   7     1673.85     1424.16     91.62 o
  -9  -4   7     1794.50     2083.58     87.66 o
  -8  -4   7      218.62      149.57     36.49 o
  -7  -4   7       40.78      127.52     32.80 o
  -6  -4   7      646.94      780.61     47.11 o
  -5  -4   7    10000.00     9077.55    367.30 o
  -4  -4   7     5828.85     5204.92    237.41 o
  -3  -4   7     8688.92     8857.64    162.02 o
  -2  -4   7    16975.08    18236.71    284.87 o
  -1  -4   7    15036.19    15945.05    276.07 o
   0  -4   7     1474.58      980.83     38.08 o
   1  -4   7    25001.40    25622.55    445.80 o
   2  -4   7     5000.81     4807.19     66.94 o
   3  -4   7      117.04       12.02     20.72 o
   4  -4   7       24.81       21.02     22.37 o
   5  -4   7      347.89      397.30     41.93 o
   6  -4   7     2213.52     1885.88     56.29 o
   7  -4   7     5339.66     6036.66    178.12 o
   8  -4   7      337.17      418.92     39.39 o
   9  -4   7     5080.34     4872.48    105.61 o
  10  -4   7     8099.52     8313.51    134.32 o
  11  -4   7     3202.72     3364.44    252.52 o
  12  -4   7     2025.28     2007.73     86.78 o
  13  -4   7     1350.52     1417.07     94.86 o
  14  -4   7        1.73       91.58     89.36 o
 -11  -3   7      183.57      356.96     72.29 o
 -10  -3   7      170.88      146.70    106.58 o
  -9  -3   7        3.61       -0.25     30.56 o
  -8  -3   7      444.91      353.83     56.44 o
  -7  -3   7      123.29      108.79     33.96 o
  -6  -3   7      809.80      783.18     43.12 o
  -5  -3   7        0.24       18.63     29.15 o
  -4  -3   7      309.25      522.64     42.22 o
  -3  -3   7     4409.87     3176.31    301.58 o
  -2  -3   7       78.26      145.02     41.67 o
  -1  -3   7       64.52       99.04     22.43 o
   0  -3   7      268.29      268.67     17.37 o
   1  -3   7     2286.64     2024.14     57.37 o
   2  -3   7     4212.29     4548.40     85.05 o
   3  -3   7     4506.65     4113.05    152.85 o
   4  -3   7     3852.24     3672.17     63.07 o
   5  -3   7     5217.56     4858.46     79.68 o
   6  -3   7       62.58      -11.77     37.03 o
   7  -3   7      679.13      512.77     58.25 o
   8  -3   7      219.43      182.46     40.93 o
   9  -3   7     3177.84     3653.33     92.70 o
  10  -3   7     3800.73     3922.32    139.48 o
  11  -3   7     3109.22     3128.54     89.31 o
  12  -3   7     2322.11     2672.01     98.95 o
  13  -3   7      330.06      340.93     77.47 o
  14  -3   7      228.89      134.10    113.57 o
 -11  -2   7     1730.95     1621.55     95.55 o
 -10  -2   7      746.16      632.46     70.46 o
  -9  -2   7     1058.08     1136.26     53.06 o
  -8  -2   7      834.76      869.78     40.88 o
  -7  -2   7       19.12       48.15     42.84 o
  -6  -2   7       62.73       51.44     17.20 o
  -5  -2   7      555.64      589.12     26.61 o
  -4  -2   7      286.96      339.70     38.96 o
  -3  -2   7        1.14      107.10     24.49 o
  -2  -2   7     8479.93     7141.69    340.40 o
  -1  -2   7       15.38      -18.34     25.82 o
   0  -2   7     2258.31     2156.08     42.10 o
   1  -2   7     9709.00    11565.19    117.84 o
   2  -2   7      779.81      949.90     47.33 o
   3  -2   7    18514.63    18599.64    442.29 o
   4  -2   7       18.17       18.50     45.65 o
   5  -2   7      234.05      132.47     35.07 o
   6  -2   7      146.20      231.84     23.98 o
   7  -2   7      747.37      585.54     38.91 o
   8  -2   7       19.24       11.03     27.91 o
   9  -2   7       43.57      107.70     80.56 o
  10  -2   7       14.32      -49.90     49.90 o
  11  -2   7      264.23      345.87     63.40 o
  12  -2   7      121.56      179.95     68.23 o
  13  -2   7        0.94      -69.18     80.46 o
  14  -2   7        8.15      -46.89    142.59 o
 -11  -1   7     1160.56     1227.85    180.33 o
 -10  -1   7     1112.43     1229.20     76.70 o
  -9  -1   7     3057.94     3068.99    163.59 o
  -8  -1   7     1174.89     1159.14     88.11 o
  -7  -1   7     3601.22     3365.24    121.48 o
  -6  -1   7      882.50      948.36     30.59 o
  -5  -1   7      994.26      880.02     32.22 o
  -4  -1   7      274.12      516.20     28.87 o
  -3  -1   7      430.38      566.36     28.32 o
  -2  -1   7      134.81      257.50     55.41 o
  -1  -1   7    10027.15    10551.61    565.53 o
   0  -1   7     8022.90     9055.32    508.31 o
   1  -1   7    16901.79    16740.96    877.65 o
   2  -1   7    61954.84    61128.62    777.15 o
   3  -1   7    11438.39    11194.74    144.90 o
   4  -1   7    24330.68    26284.97    687.19 o
   5  -1   7    10581.95    11204.47    172.54 o
   6  -1   7     3143.14     4241.18     44.94 o
   7  -1   7      874.32      790.47     41.31 o
   8  -1   7      570.59      603.60     75.81 o
   9  -1   7      635.85      540.67     46.60 o
  10  -1   7     4976.68     4546.90    278.23 o
  11  -1   7     2159.71     2069.32    177.48 o
  12  -1   7     1175.18     1094.00     85.59 o
  13  -1   7     1499.30     1476.65    132.16 o
  14  -1   7      553.69      465.47    189.12 o
 -11   0   7      229.39      293.69    123.00 o
 -10   0   7     1254.17     1400.55    227.27 o
  -9   0   7     1481.62     1627.86    159.49 o
  -8   0   7     3916.67     4693.88     99.93 o
  -7   0   7     1098.72     1039.48     76.60 o
  -6   0   7     3931.47     3801.82     69.54 o
  -5   0   7     6877.20     7352.14    101.85 o
  -4   0   7     2838.47     3142.29     62.58 o
  -3   0   7       58.93      -15.98     41.02 o
  -2   0   7      423.33      274.18     40.24 o
  -1   0   7     2786.19     3267.22     47.73 o
   0   0   7     4800.66     5278.43    216.56 o
   1   0   7     6778.76     5964.75    291.74 o
   2   0   7     5637.09     4678.93    288.61 o
   3   0   7     9039.23    10459.88    429.66 o
   4   0   7    22775.58    23373.67    999.88 o
   5   0   7    12166.18    11589.43    707.68 o
   6   0   7     8005.37     8253.19    515.79 o
   7   0   7      384.21      173.60     43.10 o
   8   0   7      393.91      470.24     35.19 o
   9   0   7        9.94      -22.81     44.50 o
  10   0   7      651.56      451.10     34.52 o
  11   0   7     1859.24     1677.42    114.14 o
  12   0   7     2666.94     2755.22    151.27 o
  13   0   7     4137.82     4129.48    342.45 o
  14   0   7     3444.15     3335.83    125.46 o
  15   0   7     2169.46     2191.76    271.80 o
 -11   1   7      129.27      190.58    204.95 o
 -10   1   7        0.19      -45.73     45.73 o
  -9   1   7      327.60      343.90     37.89 o
  -8   1   7      219.95      144.33     52.47 o
  -7   1   7       14.85       -2.42     30.11 o
  -6   1   7      137.84      202.15     38.13 o
  -5   1   7     1474.95     1519.80     76.24 o
  -4   1   7      288.98      234.99     24.90 o
  -3   1   7      134.32       20.93     22.26 o
  -2   1   7     2679.75     2298.15     69.17 o
  -1   1   7      992.63     1392.82     21.69 o
   0   1   7     7486.51     6697.97    402.74 o
   1   1   7    15856.97    15588.14    475.99 o
   2   1   7      813.12      449.45     29.87 o
   3   1   7     2307.32     2853.81     43.17 o
   4   1   7     4643.01     5263.74    171.52 o
   5   1   7    13407.57    13874.53    588.37 o
   6   1   7      919.77     1134.25     41.45 o
   8   1   7      272.84      283.38     37.08 o
   9   1   7      832.02     1322.62     38.25 o
  10   1   7     2628.36     2779.67     91.08 o
  11   1   7     1567.11     1584.76     54.09 o
  12   1   7      879.59      825.94     40.32 o
  13   1   7     1455.45     1468.07     78.60 o
  14   1   7      853.00      772.54     61.71 o
  15   1   7      460.32      477.22     86.86 o
 -11   2   7      274.61       90.33     80.29 o
 -10   2   7       69.76       -7.53     67.07 o
  -9   2   7      152.35      298.98    104.73 o
  -8   2   7     1287.93     1260.88     51.71 o
  -7   2   7     1495.90     1306.46     46.76 o
  -6   2   7     5831.99     5280.05    233.63 o
  -5   2   7     4005.81     4220.90    197.00 o
  -4   2   7    13968.96    13873.19    567.09 o
  -3   2   7     1878.33     2432.79     91.12 o
  -2   2   7     5954.29     6410.24    232.54 o
   0   2   7       86.20      104.10     30.34 o
   1   2   7     2740.57     2587.77    108.07 o
   2   2   7      178.65      356.91     28.17 o
   3   2   7      416.46      286.13     27.44 o
   4   2   7       50.23      239.87     41.53 o
   5   2   7     1597.12     1574.73     87.16 o
   6   2   7     1397.83     1200.70     34.88 o
   7   2   7     2014.51     1777.66     45.77 o
   8   2   7     2838.44     2134.93    104.02 o
   9   2   7      761.35      739.81     60.66 o
  10   2   7      260.27      152.88     34.27 o
  11   2   7      138.26      156.88     22.56 o
  12   2   7        1.03      -27.43     27.43 o
  13   2   7       58.47       37.47     42.61 o
  14   2   7       17.19       13.88     40.33 o
  15   2   7       70.38      154.89    127.97 o
 -10   3   7      348.53      165.37     76.60 o
  -9   3   7      284.63      317.98     58.65 o
  -8   3   7        8.65      -27.91     33.22 o
  -7   3   7     1655.60     1592.65    100.81 o
  -6   3   7     2479.90     2457.92    104.04 o
  -5   3   7     6647.38     6161.56    121.15 o
  -4   3   7    13160.62    13675.72    273.29 o
  -3   3   7    25774.32    23469.39    499.31 o
  -2   3   7    10854.19    12163.87    271.95 o
  -1   3   7     6038.66     7272.14    186.70 o
   0   3   7     3388.23     3792.27     60.54 o
   1   3   7     8622.85     8521.03    199.23 o
   2   3   7     3898.48     3644.53    108.31 o
   3   3   7      764.56      809.84     66.06 o
   4   3   7     2777.46     2484.95    123.68 o
   5   3   7    11692.50    11126.70    442.46 o
   6   3   7     2018.66     2647.45     56.58 o
   7   3   7     4886.20     5620.74    116.16 o
   8   3   7     3019.42     2678.77     62.39 o
   9   3   7     2615.56     2386.14     94.24 o
  10   3   7     2265.23     2497.62     49.38 o
  11   3   7     1667.74     1982.94     56.33 o
  12   3   7      663.99      738.25     29.50 o
  13   3   7       13.55       57.31     34.56 o
  14   3   7      376.56      423.57     71.74 o
  15   3   7      177.80       51.28     45.57 o
 -10   4   7      204.69       58.11    110.34 o
  -9   4   7      562.08      637.09     70.60 o
  -8   4   7      293.76      307.04     26.68 o
  -7   4   7      645.78      472.35     27.02 o
  -6   4   7     1335.86     1266.12     42.16 o
  -5   4   7      534.40      605.97     32.13 o
  -4   4   7     2154.25     2123.13     65.82 o
  -3   4   7     8053.68     8357.68    206.85 o
  -2   4   7     7505.95     7424.73    138.60 o
  -1   4   7     2676.94     2110.46     63.72 o
   0   4   7    14158.94    14882.53    271.62 o
   1   4   7     4108.63     5004.93     97.20 o
   2   4   7        8.74      162.34     38.98 o
   3   4   7      433.96      528.41     35.28 o
   4   4   7     9144.87     9584.63    275.38 o
   5   4   7      647.91      559.48     29.72 o
   6   4   7      358.73      136.15     29.19 o
   7   4   7     2954.24     2831.63     60.56 o
   8   4   7    13783.17    14497.19    194.85 o
   9   4   7    10716.49    11641.80    260.42 o
  10   4   7      781.20      766.25     40.61 o
  11   4   7     5883.95     6092.04     85.89 o
  12   4   7     4074.44     4173.31     79.21 o
  13   4   7      465.92      437.83     50.66 o
  14   4   7       22.38      228.40     65.29 o
  15   4   7      243.67      244.19    105.76 o
 -10   5   7      226.96      435.93     71.63 o
  -9   5   7       54.16      190.08     81.26 o
  -8   5   7      465.21      498.13     50.66 o
  -7   5   7      394.12      290.19     43.77 o
  -6   5   7      605.44      498.17     24.91 o
  -5   5   7     1449.37     1438.79     90.69 o
  -4   5   7      205.70      276.07     42.75 o
  -3   5   7       44.81       41.47     23.17 o
  -2   5   7      796.46      749.71     57.63 o
  -1   5   7      292.94       80.44     22.49 o
   0   5   7     3112.23     3109.11     56.81 o
   1   5   7     1789.97     1749.32     41.24 o
   2   5   7     4699.92     4213.79    101.37 o
   3   5   7      407.86      158.16     26.38 o
   4   5   7        6.31      -22.67     22.67 o
   5   5   7     4600.57     5015.19    137.85 o
   6   5   7     5426.35     4947.39    143.61 o
   7   5   7      660.85      535.76     44.29 o
   8   5   7      407.48      405.51     39.80 o
   9   5   7      292.50      178.77     34.59 o
  10   5   7      461.29      563.43     63.81 o
  11   5   7       86.27       93.18     33.93 o
  12   5   7       81.30       45.60     39.63 o
  13   5   7      143.83      192.18     45.94 o
  14   5   7        3.40        2.01     39.74 o
  15   5   7       95.14      -65.23     65.23 o
  -9   6   7     2120.98     2109.84    126.82 o
  -8   6   7      158.16       43.62    233.00 o
  -7   6   7      477.89      607.49     86.06 o
  -6   6   7      668.68      659.52     35.11 o
  -5   6   7      448.15      396.38     30.19 o
  -4   6   7       92.54       60.48     63.44 o
  -3   6   7     2855.05     2568.26     77.24 o
  -2   6   7     1317.36     1381.10     50.76 o
  -1   6   7     7589.25     8291.13    187.88 o
   0   6   7      467.77      489.06     31.35 o
   1   6   7     1989.83     2273.10     79.26 o
   2   6   7    13238.87    13018.24    183.77 o
   3   6   7     3795.73     3557.67     59.24 o
   4   6   7     3635.15     3648.15     60.72 o
   5   6   7        8.72       16.84     31.63 o
   6   6   7       39.53      132.82     33.79 o
   7   6   7       29.10       95.41     37.92 o
   8   6   7     3286.00     3355.39    109.11 o
   9   6   7     2241.96     2004.59     70.44 o
  10   6   7     5106.18     5419.64     88.65 o
  11   6   7     1475.75     1599.06     66.02 o
  12   6   7     2287.27     2510.47    103.32 o
  13   6   7      841.86      963.96     46.02 o
  14   6   7        3.80      122.21     46.42 o
  15   6   7        1.92      -30.75     55.04 o
  -9   7   7     2724.21     2631.05    295.42 o
  -8   7   7     4440.66     5250.40    370.91 o
  -7   7   7     1144.09     1091.78     63.31 o
  -6   7   7      798.56      799.47     46.80 o
  -5   7   7      722.66      723.18     37.97 o
  -4   7   7       12.30      -28.99     28.99 o
  -3   7   7     1831.72     2085.53     71.13 o
  -2   7   7     6710.86     6680.18    128.93 o
  -1   7   7     3765.56     4550.98     92.28 o
   0   7   7    15966.83    16494.52    197.00 o
   1   7   7    15442.20    16009.00    227.49 o
   2   7   7     5261.79     5921.34     85.56 o
   3   7   7     2570.77     1964.65    106.22 o
   4   7   7     8385.95     8739.57    114.43 o
   5   7   7     2839.81     2715.65     71.04 o
   6   7   7     3742.50     3658.67     56.22 o
   7   7   7       17.62      -17.19     17.19 o
   8   7   7      961.70      946.19     43.81 o
   9   7   7     2232.66     2170.64     75.40 o
  10   7   7     4627.45     4884.35    118.02 o
  11   7   7     5025.28     4953.04     84.04 o
  12   7   7     7239.73     7287.83    227.38 o
  13   7   7     3877.57     3956.28    124.81 o
  14   7   7     3095.01     3426.14     95.73 o
  15   7   7     1203.39     1338.55    191.39 o
  -9   8   7      639.77      707.13    155.12 o
  -8   8   7      453.51      350.33     55.15 o
  -7   8   7      715.31      626.36     93.58 o
  -6   8   7     2592.44     2787.40    118.51 o
  -5   8   7        5.61        1.16     61.22 o
  -4   8   7      178.74      296.60     30.03 o
  -3   8   7      414.87      422.46     36.28 o
  -2   8   7     1121.90     1109.78     45.88 o
  -1   8   7     1893.66     2174.79     51.66 o
   0   8   7       35.06       12.58     31.77 o
   1   8   7     1793.77     2111.80     55.44 o
   2   8   7     7982.40     7632.43    107.94 o
   3   8   7     5120.26     4566.86     75.02 o
   4   8   7     2900.96     3461.74     64.54 o
   5   8   7     6927.70     7230.90    132.31 o
   6   8   7     3761.70     3601.19     56.46 o
   7   8   7     2861.46     2922.02     57.46 o
   8   8   7     1053.13      867.59     61.98 o
   9   8   7      776.77      671.84     63.90 o
  10   8   7     2932.38     2601.16    123.68 o
  11   8   7     2861.58     3119.66     93.47 o
  12   8   7     8038.13     8287.53    202.47 o
  13   8   7     5496.63     5615.37    244.99 o
  14   8   7     3160.90     3476.20    112.34 o
  15   8   7     2196.52     2265.65    137.53 o
  -8   9   7      206.25      399.44    117.26 o
  -7   9   7        9.79       68.46     62.68 o
  -6   9   7      256.18      364.54     48.05 o
  -5   9   7       15.32      -22.12     32.57 o
  -4   9   7      600.00      502.37     36.56 o
  -3   9   7       78.74      110.65     27.56 o
  -2   9   7       40.33       37.55     29.61 o
  -1   9   7        0.72      -25.65     45.96 o
   0   9   7     1606.71     1543.90     59.37 o
   1   9   7      164.42      121.90     58.34 o
   2   9   7        4.43      -19.86     19.86 o
   3   9   7      376.51      504.41     27.45 o
   4   9   7      138.21       44.56     45.10 o
   5   9   7       61.65       27.26     32.84 o
   6   9   7      820.77      849.33     29.25 o
   7   9   7      814.06      694.28     26.58 o
   8   9   7       48.11        1.88     26.22 o
   9   9   7     1016.48     1071.06     49.27 o
  10   9   7        4.95      -22.58     22.58 o
  11   9   7      137.73       97.60     25.11 o
  12   9   7       29.06       86.83     75.25 o
  13   9   7      235.32      348.25     47.35 o
  14   9   7      577.59      662.58     71.32 o
  15   9   7      584.69      716.10    102.67 o
  -8  10   7      702.74      890.55     97.29 o
  -7  10   7      720.45     1003.70     71.48 o
  -6  10   7      694.48      470.81     72.88 o
  -5  10   7      956.75      821.26     91.80 o
  -4  10   7     1337.40     1345.30    108.34 o
  -3  10   7     3147.27     3132.96     75.93 o
  -2  10   7     2985.62     2706.64     51.70 o
  -1  10   7      874.72     1258.09     41.08 o
   0  10   7        1.29        9.83     51.03 o
   1  10   7      201.51      226.41     52.54 o
   2  10   7        5.71       56.08     39.89 o
   3  10   7     7318.57     8390.96    114.77 o
   4  10   7     3241.66     2879.72     56.37 o
   5  10   7     8088.58     7790.29    157.44 o
   6  10   7     5853.19     6306.66    134.68 o
   7  10   7     4925.35     5171.86     99.77 o
   8  10   7     1023.73     1010.50     59.29 o
   9  10   7       38.47       50.54     20.47 o
  10  10   7      190.65      238.77     35.06 o
  11  10   7     1165.60     1043.04     37.05 o
  12  10   7      527.55      648.46     53.35 o
  13  10   7       95.09      145.90     72.18 o
  14  10   7      198.00      209.18     90.90 o
  -7  11   7     1706.76     1394.08     81.08 o
  -6  11   7     1012.14      999.00    104.23 o
  -5  11   7     6329.23     6838.06    201.22 o
  -4  11   7     1681.72     1627.46     90.53 o
  -3  11   7     2244.42     2550.15     73.89 o
  -2  11   7     5146.97     5108.81    124.56 o
  -1  11   7     1107.01     1237.25     38.68 o
   0  11   7      544.52      494.34     52.62 o
   1  11   7      110.72       26.75     39.75 o
   2  11   7       90.90      -17.51     28.71 o
   3  11   7      630.80      674.22     40.68 o
   4  11   7    11465.16    12348.16    168.36 o
   5  11   7     5586.74     6383.55    115.69 o
   6  11   7     7190.95     7209.72    137.20 o
   7  11   7     5922.22     5780.11    146.18 o
   8  11   7     6599.03     6676.34    160.77 o
   9  11   7     2731.94     2781.44    102.91 o
  10  11   7      129.15      123.39     25.83 o
  11  11   7      557.72      635.16     62.17 o
  12  11   7       91.60      174.21     39.51 o
  13  11   7      363.64      487.76     96.92 o
  14  11   7      490.29      635.47    116.34 o
  -6  12   7      339.47      355.95     53.99 o
  -5  12   7      190.64      183.19     57.93 o
  -4  12   7     1083.78     1111.74     60.83 o
  -3  12   7      264.91      231.81     39.41 o
  -2  12   7     1140.10     1027.23     35.58 o
  -1  12   7     1995.46     2239.70     63.50 o
   0  12   7     1144.17     1280.51     39.15 o
   1  12   7     1529.30     1312.08     42.67 o
   2  12   7     1484.40     1550.52     41.27 o
   3  12   7       58.48      135.19     31.92 o
   4  12   7       28.31       19.79     22.84 o
   5  12   7      494.38      432.42     50.38 o
   6  12   7     6050.79     6380.45    114.90 o
   7  12   7     5664.21     5908.60     79.09 o
   8  12   7     5328.70     5194.75    164.23 o
   9  12   7     1820.65     1871.98     73.95 o
  10  12   7     4175.76     3784.95    130.42 o
  11  12   7      715.64      643.38     53.04 o
  12  12   7        1.19      -34.27     34.27 o
  13  12   7        8.97       -2.94    132.28 o
  14  12   7      508.73      592.64     78.65 o
  -6  13   7       79.90      -58.25     58.25 o
  -5  13   7      433.93      650.47     77.57 o
  -4  13   7      172.53      147.62     47.14 o
  -3  13   7      714.82      704.69     54.14 o
  -2  13   7      163.28      274.87     43.19 o
  -1  13   7     1112.89     1168.14     50.97 o
   0  13   7      195.45      263.02     51.93 o
   1  13   7       62.30       58.73     32.50 o
   2  13   7       14.02       -4.61     25.52 o
   3  13   7        1.59      -13.82     26.05 o
   4  13   7        0.03      -21.84     21.84 o
   5  13   7       74.26        6.41     28.73 o
   6  13   7      353.22      463.50     49.59 o
   7  13   7      203.47      141.57     39.26 o
   8  13   7        3.00       -2.79     30.00 o
   9  13   7       95.37      124.23     38.31 o
  10  13   7       63.53       60.89     37.96 o
  11  13   7      235.12      218.07     41.29 o
  12  13   7       18.96       86.92     47.01 o
  13  13   7       25.09       27.81     39.04 o
  -5  14   7        3.97       -1.74     70.94 o
  -4  14   7     1826.70     2087.76     94.91 o
  -3  14   7      898.90      856.99     70.73 o
  -2  14   7     4812.75     4789.91    124.26 o
  -1  14   7     3809.81     4131.24     85.61 o
   0  14   7     4918.98     5006.58    117.88 o
   1  14   7     5017.56     5165.57     87.49 o
   2  14   7     2468.43     2462.06     93.30 o
   3  14   7      790.35      728.57     31.41 o
   4  14   7       21.77       43.24     27.24 o
   5  14   7      537.13      640.33     36.29 o
   6  14   7      819.09      875.94     47.35 o
   7  14   7     1004.14     1033.69     35.92 o
   8  14   7     1096.73     1050.28     39.64 o
   9  14   7      819.52      752.86     30.22 o
  10  14   7     1284.47     1272.13     67.04 o
  11  14   7     1153.78     1179.64     72.37 o
  12  14   7      242.22      247.03     95.46 o
  13  14   7      278.41      162.54     65.36 o
  -4  15   7        6.09      -17.62     61.23 o
  -3  15   7      802.21      981.23    140.30 o
  -2  15   7     1290.03     1474.59     89.36 o
  -1  15   7     3811.37     3894.11    123.36 o
   0  15   7     2321.07     2159.69     60.11 o
   1  15   7     3379.71     3565.98     81.11 o
   2  15   7     2878.65     2746.97    115.98 o
   3  15   7     1020.05     1059.83     47.54 o
   4  15   7      688.15      719.36     58.03 o
   5  15   7      190.22      215.95     56.02 o
   6  15   7        5.60      -11.29     21.82 o
   7  15   7      609.02      611.45     42.54 o
   8  15   7     1209.44     1021.20     73.97 o
   9  15   7     2153.84     2286.02    104.06 o
  10  15   7     2341.97     2329.85    170.66 o
  11  15   7     1999.76     2138.16    185.67 o
  12  15   7     2782.46     2615.07    298.38 o
  -3  16   7       80.80       92.68     54.65 o
  -2  16   7        0.02       21.49     84.59 o
  -1  16   7       88.18      119.38     52.09 o
   0  16   7      792.77      855.49     72.48 o
   1  16   7      740.54      853.27     49.62 o
   2  16   7      306.82      415.01     57.79 o
   3  16   7     1758.88     1700.36     60.11 o
   4  16   7      727.93      706.74     41.24 o
   5  16   7      353.76      288.20     41.92 o
   6  16   7       16.46       26.79     38.84 o
   7  16   7        1.53      -29.38     29.38 o
   8  16   7      795.08      865.12     93.87 o
   9  16   7      960.10      934.84     85.11 o
  10  16   7      999.33      999.70     70.87 o
  11  16   7     1928.62     2066.47    175.66 o
  -2  17   7       36.93      197.61     70.75 o
  -1  17   7       13.86      -20.16     80.39 o
   0  17   7       40.30      -37.13    123.12 o
   1  17   7        0.53      -32.02     43.74 o
   2  17   7        0.55      -13.95     39.58 o
   3  17   7      247.00      272.22     74.84 o
   4  17   7        2.91      -23.21     35.09 o
   5  17   7      156.43      211.22    113.11 o
   6  17   7       15.01      -14.33     47.89 o
   7  17   7      434.55      428.52     50.98 o
   8  17   7      193.35      209.99    112.75 o
   9  17   7       64.25       85.80     45.74 o
  10  17   7       17.53      -43.80     98.42 o
  11  17   7      132.18      201.08     44.92 o
   0  18   7      126.72      -67.44     67.44 o
   1  18   7      990.70      920.02     83.10 o
   2  18   7      978.98     1000.33    134.64 o
   3  18   7      596.91      528.60     56.36 o
   4  18   7     1314.77     1179.25    104.62 o
   5  18   7     1436.36     1482.41    212.07 o
   6  18   7      881.57      989.00     78.39 o
   7  18   7       91.05       65.69     42.81 o
   8  18   7      368.30      438.55    139.21 o
   9  18   7      447.47      492.68     66.67 o
   2  19   7      444.40      229.78    190.17 o
   3  19   7      891.05      858.05     74.44 o
   4  19   7      210.65      177.56     72.54 o
   5  19   7      931.13      764.59     60.89 o
   6  19   7     2155.08     2251.25    219.01 o
   7  19   7     1630.82     1603.62    282.70 o
  -3 -17   8      411.78      700.02    126.05 o
  -2 -17   8       67.80      -28.32    100.01 o
  -1 -17   8       47.27      -39.28     73.03 o
   0 -17   8       79.24       24.12    104.19 o
   1 -17   8        0.09     -117.76    117.76 o
   2 -17   8      159.20      -24.01    105.71 o
  -5 -16   8      869.22     1047.35    110.30 o
  -4 -16   8     1511.36     1736.72    149.19 o
  -3 -16   8     1425.63     1320.87    137.54 o
  -2 -16   8     1446.47     1497.55    146.48 o
  -1 -16   8      989.20     1158.16    130.27 o
   0 -16   8      414.54      474.28    114.03 o
   1 -16   8      200.35      154.00     78.37 o
   2 -16   8        0.19       18.56     69.14 o
   3 -16   8      359.91      441.29     52.67 o
   4 -16   8      957.33      844.49     66.30 o
  -6 -15   8      281.40       15.85     70.10 o
  -5 -15   8      547.61      711.05     88.14 o
  -4 -15   8      467.23      312.44     96.10 o
  -3 -15   8     1633.64     1764.75    141.97 o
  -2 -15   8      389.94      683.69    113.13 o
  -1 -15   8      422.76      194.45     96.89 o
   0 -15   8      117.80      -65.25     68.96 o
   2 -15   8       95.25      144.86     28.33 o
   3 -15   8        0.11      -33.52     44.25 o
   4 -15   8       82.20       94.23     48.59 o
   5 -15   8      174.11       -5.11     97.33 o
   6 -15   8      391.24      426.74     66.36 o
  -3 -14   8      312.27      293.15     82.20 o
  -2 -14   8        7.64      -44.60     71.80 o
  -1 -14   8      670.28      415.87     94.71 o
   0 -14   8      549.13      672.09    112.02 o
   1 -14   8      576.16      553.58     67.20 o
   2 -14   8        0.23       36.43     41.04 o
   3 -14   8      148.96      177.58     26.38 o
   4 -14   8       60.07       22.26     28.68 o
   5 -14   8      197.65       35.18     51.03 o
   6 -14   8        0.51       50.19     59.29 o
   7 -14   8       12.27      -10.10    114.69 o
  -8 -13   8     1160.73     1021.86    123.89 o
  -7 -13   8      278.46      256.23     52.76 o
  -6 -13   8       67.53        6.14    129.97 o
  -5 -13   8      219.77       14.53     69.00 o
  -4 -13   8      243.26      297.74     75.73 o
  -3 -13   8      873.15      855.50    105.83 o
  -2 -13   8     2050.91     2198.34    149.10 o
  -1 -13   8     1344.25     1209.88    115.51 o
   0 -13   8     1962.15     1945.21    127.48 o
   1 -13   8     2958.45     3055.48    167.41 o
   2 -13   8     2035.47     2240.35     50.94 o
   3 -13   8     1115.06     1065.61     34.10 o
   4 -13   8      226.10      208.51     26.73 o
   5 -13   8      317.39      263.56     78.10 o
   6 -13   8        7.30      119.19     75.67 o
   7 -13   8      450.09      430.86     72.06 o
   8 -13   8      583.37      620.36     84.03 o
  -9 -12   8     1671.52     1578.83    165.00 o
  -8 -12   8     1429.70     1347.87    149.97 o
  -7 -12   8     1559.12     1531.39     98.49 o
  -6 -12   8      395.27      542.82    113.78 o
  -5 -12   8      627.25      640.83     77.63 o
  -4 -12   8       36.47       -6.09     44.96 o
  -3 -12   8       40.81       35.66     54.12 o
  -2 -12   8      762.77      921.58     97.82 o
  -1 -12   8     3872.42     3874.03    145.43 o
   0 -12   8     7620.04     7582.60    318.92 o
   1 -12   8     4569.82     4371.37    122.42 o
   2 -12   8     8113.12     8129.34    142.07 o
   3 -12   8     4976.56     4791.78     80.18 o
   4 -12   8     2599.46     2362.02     72.27 o
   5 -12   8      415.42      388.38     34.21 o
   6 -12   8      311.27      289.96     98.22 o
   7 -12   8      136.28       61.85     52.15 o
   8 -12   8     1250.56     1297.51     67.33 o
   9 -12   8     1265.73     1473.14    406.19 o
  -9 -11   8      390.22      389.25     49.00 o
  -8 -11   8      326.02      295.59     38.62 o
  -7 -11   8       30.65      -10.23     41.29 o
  -6 -11   8     1102.24     1276.49     74.43 o
  -5 -11   8      183.91      260.11     68.84 o
  -4 -11   8       42.85       76.45     58.59 o
  -3 -11   8       69.01       23.62     43.32 o
  -2 -11   8      309.95      283.64     52.52 o
  -1 -11   8      855.42      834.45    105.35 o
   0 -11   8       93.21       64.99     75.37 o
   1 -11   8      981.52     1193.40     46.16 o
   2 -11   8     2558.08     2408.79     45.92 o
   3 -11   8     2276.43     1996.15     67.15 o
   4 -11   8     2700.40     2442.99     56.37 o
   5 -11   8     3338.42     3229.76    103.32 o
   6 -11   8      474.56      343.22     35.21 o
   7 -11   8      259.84      275.65     31.74 o
   8 -11   8       49.37      156.69     68.09 o
   9 -11   8      167.16      210.59     62.98 o
  10 -11   8      361.64      483.15     63.70 o
  -9 -10   8      175.20      129.06     85.32 o
  -8 -10   8      623.83      554.43     44.38 o
  -7 -10   8     2796.13     2693.70     61.79 o
  -6 -10   8      926.99      731.28     31.33 o
  -5 -10   8      700.72      704.40     40.14 o
  -4 -10   8      670.47      773.26     80.88 o
  -3 -10   8      693.49      535.40     52.57 o
  -2 -10   8      723.65      704.74     54.43 o
  -1 -10   8      582.61      573.64     91.42 o
   0 -10   8      234.52      301.14     21.13 o
   1 -10   8      201.80      137.57     31.67 o
   2 -10   8      290.85      299.29     25.87 o
   3 -10   8       29.43       55.37     39.91 o
   4 -10   8        1.22      -28.46     34.27 o
   5 -10   8      326.66      271.24     47.39 o
   6 -10   8      235.65      296.39     30.36 o
   7 -10   8       36.89       52.63     48.30 o
   8 -10   8        3.82      -34.35     88.52 o
   9 -10   8       38.07      164.49     62.92 o
  10 -10   8      263.57      196.23    103.85 o
  11 -10   8      174.13      146.85     58.08 o
 -10  -9   8       69.63      -37.02     60.83 o
  -9  -9   8      802.75      891.26    139.14 o
  -8  -9   8     1810.45     1697.48    116.44 o
  -7  -9   8     3998.48     3655.61     81.40 o
  -6  -9   8     2327.51     2235.94     80.83 o
  -5  -9   8     2546.78     2465.14     63.54 o
  -4  -9   8     2030.00     1758.51     65.14 o
  -3  -9   8      801.36      752.31     32.45 o
  -2  -9   8     2546.79     2466.19    102.65 o
  -1  -9   8        5.10      -13.71     26.51 o
   0  -9   8        0.18      -16.94     19.75 o
   1  -9   8     2658.96     2193.40     59.36 o
   2  -9   8      691.23      738.51     55.31 o
   3  -9   8     7496.35     7648.85    185.63 o
   4  -9   8     5723.37     5717.54    129.68 o
   5  -9   8     2980.55     3284.95    117.74 o
   6  -9   8     4173.19     4074.55    128.63 o
   7  -9   8     3442.09     3168.44    110.22 o
   8  -9   8     1168.60     1319.74     70.09 o
   9  -9   8      143.63      154.24     57.24 o
  10  -9   8       25.98      138.82     54.35 o
  11  -9   8       26.42      132.74     99.61 o
 -10  -8   8       53.64       94.06     55.74 o
  -9  -8   8       27.62       23.25     99.69 o
  -8  -8   8       58.54       15.24     48.78 o
  -7  -8   8     1384.98     1428.93     74.06 o
  -6  -8   8     2348.11     2215.15     45.35 o
  -5  -8   8     3859.97     3827.12     62.43 o
  -4  -8   8     7449.77     7684.05    117.01 o
  -3  -8   8     7639.02     8143.81    141.57 o
  -2  -8   8     3942.88     3673.78    126.76 o
  -1  -8   8     2128.65     2184.79    120.09 o
   0  -8   8      262.31      237.84     28.47 o
   1  -8   8     1470.95     1553.49     43.03 o
   2  -8   8     9660.76     9705.31    362.37 o
   3  -8   8     6391.02     6389.08    121.65 o
   4  -8   8    10229.94     9686.43    240.14 o
   5  -8   8    11641.14    11286.55    329.81 o
   6  -8   8     2782.23     3060.10     66.75 o
   7  -8   8     1361.81     1540.89     75.31 o
   8  -8   8     3002.81     2929.20    175.94 o
   9  -8   8      460.51      234.09     99.55 o
  10  -8   8      823.87      862.07    152.49 o
  11  -8   8      327.10      292.48     60.73 o
  12  -8   8       22.75       -8.33     64.88 o
 -10  -7   8        3.34      -54.45     54.45 o
  -9  -7   8        7.55       12.72     50.36 o
  -8  -7   8      486.83      352.99     32.93 o
  -7  -7   8      453.50      403.70     45.65 o
  -6  -7   8       19.83       18.39     34.02 o
  -5  -7   8     2756.35     3335.25     59.15 o
  -4  -7   8      457.66      347.05     37.53 o
  -3  -7   8      428.13      422.56     21.50 o
  -2  -7   8     2292.56     1967.47     76.45 o
  -1  -7   8      672.19      672.31     32.41 o
   0  -7   8        0.77       29.96     40.21 o
   1  -7   8       91.61       68.90     20.04 o
   2  -7   8     1040.72      987.64     32.32 o
   3  -7   8       95.01        8.84     27.67 o
   4  -7   8     1427.94     1538.20     44.32 o
   5  -7   8      115.67      163.49     47.42 o
   6  -7   8     2634.09     2803.91     66.88 o
   7  -7   8     1409.48     1264.10     85.85 o
   8  -7   8      816.53      974.65     45.06 o
   9  -7   8      749.66      795.72     61.10 o
  10  -7   8      414.87      348.60    137.20 o
  11  -7   8      272.78      227.79     60.66 o
  12  -7   8      135.15        9.36     54.49 o
 -10  -6   8      949.44      897.72    374.45 o
  -9  -6   8     1418.70     1462.02     57.76 o
  -8  -6   8       68.62       88.16     42.69 o
  -7  -6   8     1654.73     1454.73     59.78 o
  -6  -6   8      199.03      178.97     30.35 o
  -5  -6   8     2189.55     2062.62    113.03 o
  -4  -6   8      968.02      804.44     57.73 o
  -3  -6   8      731.35      942.77     30.49 o
  -2  -6   8     2767.64     2877.00     52.74 o
  -1  -6   8     1438.77     1741.33     38.08 o
   0  -6   8      625.66      535.78     22.75 o
   1  -6   8        1.25       12.91     14.17 o
   2  -6   8       17.21       66.21     48.13 o
   3  -6   8     1033.21      772.65     32.20 o
   4  -6   8      223.69      177.34     26.83 o
   5  -6   8     1325.97     1392.06     45.90 o
   6  -6   8       55.02       45.66     40.69 o
   7  -6   8      185.25      320.18     81.63 o
   8  -6   8      272.15      414.80     51.64 o
   9  -6   8      598.59      517.81     76.96 o
  10  -6   8      531.03      433.81     53.53 o
  11  -6   8      246.81      140.85     52.14 o
  12  -6   8      267.72      373.86    123.47 o
  13  -6   8      157.81      335.29    214.27 o
 -10  -5   8     2295.32     2212.69    117.37 o
  -9  -5   8     3235.24     3191.56     85.31 o
  -8  -5   8      326.43      310.49     30.70 o
  -7  -5   8      447.88      358.38     66.53 o
  -6  -5   8      446.82      440.19     29.09 o
  -5  -5   8      316.64      475.00     43.08 o
  -4  -5   8     1839.16     1669.96     98.95 o
  -3  -5   8     7041.29     7826.56    112.19 o
  -2  -5   8     7537.63     7523.55    112.44 o
  -1  -5   8     8001.80     8571.49    117.56 o
   0  -5   8    10210.47     9883.55    131.13 o
   1  -5   8     7847.07     7541.66    197.77 o
   2  -5   8    12856.79    14216.60    317.05 o
   3  -5   8     8365.30     9647.57    163.84 o
   4  -5   8      348.58      276.48     26.24 o
   5  -5   8       17.16      149.12     63.68 o
   6  -5   8       65.74      -13.63     40.43 o
   7  -5   8      855.15      852.49     65.49 o
   8  -5   8     1736.16     1905.67    130.37 o
   9  -5   8     4800.59     4941.89    185.94 o
  10  -5   8     4117.20     4487.86    101.53 o
  11  -5   8     3161.62     3302.90    167.11 o
  12  -5   8      825.14      949.47     94.13 o
  13  -5   8      278.84       28.91    107.30 o
 -11  -4   8      981.05      899.10    112.21 o
 -10  -4   8     2392.89     2088.43    122.00 o
  -9  -4   8     2213.23     2147.89    151.79 o
  -8  -4   8     3174.84     3262.96     92.06 o
  -7  -4   8     1370.93     1461.12     46.28 o
  -6  -4   8     1568.66     1696.03     38.91 o
  -5  -4   8        0.03       12.10     27.10 o
  -4  -4   8      760.19      994.99     67.46 o
  -3  -4   8     1418.10     1444.18     70.99 o
  -2  -4   8    14666.58    14780.23    203.13 o
  -1  -4   8    11849.16    12701.43    164.81 o
   0  -4   8    16652.16    18654.09    230.57 o
   1  -4   8     8411.58     8666.44    118.12 o
   2  -4   8    10941.44    11508.82    246.51 o
   3  -4   8       20.52       19.14     20.34 o
   4  -4   8     3231.51     3639.85    102.18 o
   5  -4   8       19.40       58.83     24.77 o
   6  -4   8      467.60      260.65     35.20 o
   7  -4   8     1085.27     1053.24     39.73 o
   8  -4   8       19.71       10.00     41.21 o
   9  -4   8     1440.88     1352.31     67.11 o
  10  -4   8     3883.63     4008.22    102.90 o
  11  -4   8     3116.24     3437.70    156.15 o
  12  -4   8     3519.55     3352.45    260.85 o
  13  -4   8     3134.31     3590.10    326.19 o
 -11  -3   8        1.98       27.42     97.61 o
 -10  -3   8      101.16       78.62     44.98 o
  -9  -3   8       69.65      130.25     61.30 o
  -8  -3   8       41.00       21.28     34.42 o
  -7  -3   8       94.13       97.48     39.10 o
  -6  -3   8       28.99        3.02     20.59 o
  -5  -3   8     1807.58     1823.22     44.72 o
  -4  -3   8      175.76      188.76     45.14 o
  -3  -3   8     3225.64     2926.68    135.14 o
  -2  -3   8      888.53      926.75     47.63 o
  -1  -3   8      209.89      192.23     19.96 o
   0  -3   8        9.94        2.95     34.15 o
   1  -3   8       10.66       45.96     19.70 o
   2  -3   8       55.50       17.67     38.70 o
   3  -3   8      249.22      276.35     22.13 o
   4  -3   8       44.71      129.03     28.49 o
   5  -3   8      206.39      156.59     33.33 o
   6  -3   8     2446.53     2809.44     84.84 o
   7  -3   8     1257.79     1453.87     66.75 o
   8  -3   8      112.21      260.74     65.49 o
   9  -3   8      115.72      125.16     45.07 o
  10  -3   8      892.27      844.48    135.31 o
  11  -3   8     1606.11     1677.26     61.47 o
  12  -3   8     3126.05     3482.16    200.46 o
  13  -3   8      973.75     1149.62     87.15 o
  14  -3   8      786.49      820.49     82.77 o
 -11  -2   8      776.69      829.38    189.03 o
 -10  -2   8     1127.30     1345.84    140.41 o
  -9  -2   8      941.84      893.98     58.18 o
  -8  -2   8     2610.73     2683.90     94.70 o
  -7  -2   8      837.65      766.69     54.04 o
  -6  -2   8     3037.24     3153.73     59.03 o
  -5  -2   8     1335.23     1299.46     48.96 o
  -4  -2   8       31.84       43.15     53.76 o
  -3  -2   8      392.15      329.02     31.35 o
  -2  -2   8     1270.72     1012.60     58.56 o
  -1  -2   8       73.93       85.13     17.95 o
   0  -2   8      386.18      254.45     33.38 o
   1  -2   8     1204.01     1124.80     42.41 o
   2  -2   8     3492.33     2950.83     72.23 o
   3  -2   8    11964.01    12003.91    156.72 o
   4  -2   8     2632.17     2189.17     66.65 o
   5  -2   8      112.60       81.87     21.84 o
   6  -2   8     4520.57     4893.72     81.58 o
   7  -2   8       55.46       52.15     48.39 o
   8  -2   8      448.03      411.54     38.70 o
   9  -2   8        0.87      -47.17     47.17 o
  10  -2   8     1782.55     1678.05    115.14 o
  11  -2   8      791.02      642.94     80.74 o
  12  -2   8      278.82      344.61     51.86 o
  13  -2   8        0.31      -41.16     41.16 o
  14  -2   8      101.15      -71.26     97.63 o
 -10  -1   8     1292.39     1432.75    199.78 o
  -9  -1   8     2426.53     2393.28     73.57 o
  -8  -1   8     3555.89     3671.32    115.09 o
  -7  -1   8     3153.24     3459.24     88.25 o
  -6  -1   8     2306.46     2444.67     96.46 o
  -5  -1   8      842.98      854.81     35.90 o
  -4  -1   8    10761.15    10348.71    188.61 o
  -3  -1   8     2436.50     2557.80     53.82 o
  -2  -1   8     1105.90     1018.56     60.36 o
  -1  -1   8        1.59      -31.01     31.01 o
   0  -1   8     5902.37     6331.57    257.43 o
   1  -1   8     1729.97     1622.28     54.90 o
   2  -1   8    22739.50    23152.87   1300.50 o
   3  -1   8    22664.96    25609.41    308.69 o
   4  -1   8     4548.06     4081.01     80.33 o
   5  -1   8    35181.20    33150.53    814.05 o
   6  -1   8     4196.49     3482.09    140.69 o
   7  -1   8     8492.33     9254.11    184.39 o
   8  -1   8       15.32      167.01    104.27 o
   9  -1   8       34.04       81.31     38.54 o
  10  -1   8      629.95      592.23    106.11 o
  11  -1   8     1612.37     1692.38    101.22 o
  12  -1   8     1549.74     1381.48    217.15 o
  13  -1   8      963.74      812.81     49.58 o
  14  -1   8     1232.38     1090.80    115.44 o
 -10   0   8        6.17       22.01     73.46 o
  -9   0   8      391.89      428.97     90.54 o
  -8   0   8     1444.66     1300.18     79.89 o
  -7   0   8     3107.30     3368.87     90.02 o
  -6   0   8     1785.75     2000.51     46.28 o
  -5   0   8     9354.41     9831.63    162.47 o
  -4   0   8     1372.89     1542.20     44.53 o
  -3   0   8     4870.13     5786.52     93.05 o
  -2   0   8      538.50      570.46     28.49 o
  -1   0   8      175.29       19.71     53.38 o
   0   0   8     2020.98     1747.88     50.85 o
   1   0   8        0.68        9.73     28.49 o
   2   0   8     2077.53     2224.17     66.26 o
   3   0   8    28673.45    26147.15   1022.58 o
   4   0   8    10935.21    11962.41    507.50 o
   5   0   8      916.20     1022.39     81.28 o
   6   0   8    13184.19    12596.34    921.09 o
   7   0   8    14225.46    12418.77    743.74 o
   8   0   8     4373.92     4512.56    269.44 o
   9   0   8     3352.24     3406.51    100.66 o
  10   0   8     1335.31     1270.66     58.45 o
  11   0   8       77.03       54.33     37.09 o
  12   0   8      809.27      708.82    106.49 o
  13   0   8     1612.75     1536.75    102.79 o
  14   0   8     1778.27     1727.28     80.94 o
  15   0   8     2113.40     2007.15    126.73 o
 -10   1   8       27.10       68.94    103.77 o
  -9   1   8      398.13      422.04     76.90 o
  -8   1   8      427.19      388.06     85.97 o
  -7   1   8       20.87       25.90     37.19 o
  -6   1   8        1.41      -34.06     34.06 o
  -5   1   8     2992.27     3009.59     63.75 o
  -4   1   8       60.07       77.00     26.35 o
  -3   1   8       39.97      113.20     27.29 o
  -2   1   8     4649.39     4334.10    148.24 o
  -1   1   8       87.56       19.64     30.38 o
   0   1   8     2693.21     2611.86    145.28 o
   1   1   8       86.74       87.42     24.60 o
   2   1   8      126.12      118.93     36.00 o
   3   1   8      900.92      628.17     34.77 o
   4   1   8       32.78       73.01     38.40 o
   5   1   8     3084.33     3088.84    124.98 o
   6   1   8     2634.44     2874.69    111.44 o
   7   1   8     2179.67     1557.62    112.46 o
   8   1   8     8279.70     7337.21    296.46 o
   9   1   8      152.36      169.25     49.95 o
  10   1   8       40.56      -24.59     29.94 o
  11   1   8       16.00      -35.21     35.21 o
  12   1   8      145.11      135.92     30.33 o
  13   1   8      780.53      769.85    106.00 o
  14   1   8      704.52      737.39     62.93 o
  15   1   8      358.07      507.89    113.82 o
 -10   2   8      550.68      447.63    145.00 o
  -9   2   8      160.30      -15.77     65.23 o
  -8   2   8        1.84      -34.66     34.66 o
  -7   2   8       23.87       -0.67     18.42 o
  -6   2   8     1467.15     1717.87     62.28 o
  -5   2   8     1313.67     1235.62     91.39 o
  -4   2   8     4065.04     4155.19    221.94 o
  -3   2   8    14990.55    14391.83    658.48 o
  -2   2   8     2643.79     2499.20     79.74 o
  -1   2   8     7753.23     8634.95    416.89 o
   0   2   8      326.00      161.31     24.94 o
   1   2   8     3380.84     2796.91    119.76 o
   2   2   8      518.16      674.28     48.09 o
   3   2   8        1.13        9.05     35.89 o
   4   2   8      457.05      343.19     27.48 o
   5   2   8     4408.19     4057.75    146.79 o
   6   2   8     6040.85     7860.08    306.39 o
   7   2   8     1251.70      834.15     73.34 o
   9   2   8      465.17      307.15     33.78 o
  10   2   8      951.62     1158.51     50.85 o
  11   2   8      298.95      292.64     63.88 o
  12   2   8      145.83      206.13     41.41 o
  13   2   8       35.51        6.19     47.83 o
  14   2   8       26.40      -52.19     52.19 o
  15   2   8      119.75      -50.52     79.68 o
 -10   3   8      736.08      620.55     91.89 o
  -9   3   8     1439.93     1455.62    107.29 o
  -8   3   8      584.27      668.77     69.24 o
  -7   3   8      129.89       66.74     33.88 o
  -6   3   8        2.42      -18.27     33.80 o
  -5   3   8      576.84      653.52     41.66 o
  -4   3   8     8827.78     9289.03    299.54 o
  -3   3   8     4297.87     4585.72    173.47 o
  -2   3   8    19942.78    18533.70    472.15 o
  -1   3   8     8115.76     7319.66    237.51 o
   0   3   8    27720.14    29444.09    738.90 o
   1   3   8    20836.87    23716.19    700.52 o
   2   3   8     2751.29     2657.88     92.68 o
   3   3   8     3549.24     3985.26    105.70 o
   4   3   8     2547.58     3118.21    129.95 o
   5   3   8     4976.88     5234.50    123.16 o
   6   3   8     8442.32     7134.49    170.57 o
   7   3   8     7320.56     7365.52    180.94 o
   8   3   8     7678.37     8693.27    160.97 o
   9   3   8     6619.63     5596.34    124.23 o
  10   3   8     4125.66     3951.28     80.85 o
  11   3   8      798.44      806.26     85.52 o
  12   3   8     1132.23     1164.55     49.12 o
  13   3   8     1417.89     1336.16     53.31 o
  14   3   8      325.57      185.26     53.26 o
  15   3   8      179.84      347.15     66.00 o
 -10   4   8      387.55      268.94    117.24 o
  -9   4   8      578.66      442.49     85.49 o
  -8   4   8      322.05      335.10    153.87 o
  -7   4   8       45.20       -6.67     37.84 o
  -6   4   8      408.62      395.58     24.32 o
  -5   4   8        5.15       48.27     65.92 o
  -4   4   8     1509.32     1344.86     51.42 o
  -3   4   8     5276.98     5270.84    122.25 o
  -2   4   8    10068.24     8839.00    333.33 o
  -1   4   8     7058.13     8551.62    162.32 o
   0   4   8     9319.65     9273.21    222.50 o
   1   4   8    15875.88    15865.61    267.86 o
   2   4   8      183.57       84.86     24.62 o
   3   4   8     5296.24     5133.31    164.82 o
   4   4   8      998.51     1263.47     40.54 o
   5   4   8       56.28      103.72     51.22 o
   6   4   8     1603.16     1241.40     65.01 o
   7   4   8     4526.17     4735.04    100.25 o
   8   4   8     2188.97     2160.58     56.03 o
   9   4   8     4763.77     4565.87    177.75 o
  10   4   8     1443.56     1267.86     72.54 o
  11   4   8     6209.49     6535.01    113.63 o
  12   4   8     8023.46     8102.21    149.17 o
  13   4   8     2324.31     2345.07     67.76 o
  14   4   8     1408.79     1595.26     93.30 o
  15   4   8      279.33      321.19     69.81 o
  -9   5   8      472.59      359.11    167.13 o
  -8   5   8      770.36      760.71    184.75 o
  -7   5   8       18.67       26.56     28.17 o
  -6   5   8       26.45      -38.22     38.22 o
  -5   5   8       30.90       71.38     40.23 o
  -4   5   8      568.71      468.01     68.72 o
  -3   5   8      269.15      272.31     30.00 o
  -2   5   8     1809.04     1242.88     51.24 o
  -1   5   8     2308.43     2031.99     54.05 o
   0   5   8       21.21       32.40     49.08 o
   1   5   8     5640.64     6469.13    128.04 o
   2   5   8     4378.72     4839.65    129.80 o
   3   5   8     1417.97     1325.13     40.14 o
   4   5   8      514.93      472.48     40.77 o
   5   5   8      819.12      953.91     53.72 o
   6   5   8        8.58      -14.40     21.48 o
   7   5   8      980.56      868.90     35.34 o
   8   5   8      471.09      835.02     40.27 o
   9   5   8     1348.09     1205.67     46.63 o
  10   5   8      587.15      620.26     46.04 o
  11   5   8      112.06       88.80     35.34 o
  12   5   8      132.54      106.54     31.90 o
  13   5   8       25.50       20.84     36.13 o
  14   5   8       88.36       -8.40     44.50 o
  15   5   8       72.44       72.67     42.86 o
  -9   6   8     2120.65     2546.81    151.54 o
  -8   6   8     2320.51     2171.07    152.13 o
  -7   6   8      879.70      806.72     84.73 o
  -6   6   8     1538.10     1486.26     40.23 o
  -5   6   8      398.98      404.17     38.93 o
  -4   6   8        0.49       14.92     48.17 o
  -3   6   8     1071.66     1152.59     42.26 o
  -2   6   8     2339.60     2168.84     51.46 o
  -1   6   8     3273.72     3168.00    123.46 o
   0   6   8     4006.03     4786.63    138.00 o
   1   6   8    11126.12    12268.51    155.60 o
   2   6   8     9026.33     8982.70    183.18 o
   3   6   8     5998.12     5677.62    103.53 o
   4   6   8     2942.11     3052.49     82.65 o
   5   6   8     6736.76     7110.69    192.01 o
   6   6   8       22.06        0.38     32.82 o
   7   6   8     1060.86      680.64     66.39 o
   8   6   8        2.91       23.44     27.83 o
   9   6   8      961.18     1009.81     62.25 o
  10   6   8     1650.81     1632.49     52.52 o
  11   6   8      948.61      969.24     40.87 o
  12   6   8     1159.22     1166.40     64.15 o
  13   6   8     2524.14     2586.38     84.93 o
  14   6   8      692.71      790.11    131.04 o
  15   6   8      300.29      405.59     77.14 o
  -9   7   8     1057.53     1088.70    108.69 o
  -8   7   8     1712.66     1538.80    112.38 o
  -7   7   8     3653.91     3215.04    337.38 o
  -6   7   8     3936.69     3852.66    144.99 o
  -5   7   8     4664.56     4715.83     85.50 o
  -4   7   8      930.29      949.18     48.43 o
  -3   7   8     1032.10     1012.19     47.68 o
  -2   7   8      205.87       36.70     39.57 o
  -1   7   8    11569.01    12038.76    290.62 o
   0   7   8     6694.37     6197.20    142.44 o
   1   7   8    14404.84    13951.37    222.57 o
   2   7   8    11822.31    13612.01    167.33 o
   3   7   8    21353.90    21609.65    290.06 o
   4   7   8    15783.71    16371.21    195.19 o
   5   7   8     7321.96     7470.36    154.28 o
   6   7   8     2723.17     2528.44     45.76 o
   7   7   8     1770.69     1830.83     54.07 o
   8   7   8      747.96      682.95     55.71 o
   9   7   8     1074.26     1097.37     35.31 o
  10   7   8     1465.70     1586.00     80.74 o
  11   7   8      596.59      635.09     44.79 o
  12   7   8     2665.39     2948.85    126.41 o
  13   7   8     3631.84     3682.80    138.24 o
  14   7   8     4421.54     4569.36    154.11 o
  15   7   8     2707.81     3092.03    112.76 o
  -8   8   8      686.03      540.51    157.26 o
  -7   8   8     1287.85     1147.54     72.23 o
  -6   8   8     2582.62     2787.66     99.10 o
  -5   8   8      762.39      799.79     75.26 o
  -4   8   8      705.65      547.44     42.83 o
  -3   8   8      169.78       77.13     24.91 o
  -2   8   8      536.91      531.69     67.13 o
  -1   8   8      510.52      567.42     43.16 o
   0   8   8     1195.33     1530.15     51.92 o
   1   8   8      962.49     1088.53    100.26 o
   2   8   8     3906.61     3999.32     94.78 o
   3   8   8      129.01      343.27     32.11 o
   4   8   8       61.80       29.47     22.09 o
   5   8   8     4654.14     4783.53     77.86 o
   6   8   8     4436.92     4736.14    113.28 o
   7   8   8     4779.70     4639.31    102.14 o
   8   8   8     6454.78     6603.40    169.30 o
   9   8   8      330.99      373.54     26.40 o
  10   8   8        8.73        1.35     28.92 o
  11   8   8      276.33      362.81     38.02 o
  12   8   8     1655.37     1757.09     58.69 o
  13   8   8     2555.75     2429.72    116.43 o
  14   8   8     3419.49     3515.47    116.10 o
  15   8   8     3945.55     4109.62    188.26 o
  -8   9   8       60.91      -60.42     60.42 o
  -7   9   8      356.59      583.66    143.84 o
  -6   9   8      522.02      304.50     51.85 o
  -5   9   8       64.05      -12.02     47.99 o
  -4   9   8       18.80       32.53     37.60 o
  -3   9   8       81.58      105.56     52.19 o
  -2   9   8      256.51      179.30     39.69 o
  -1   9   8      361.18      304.93     53.73 o
   0   9   8        0.02       53.70     43.24 o
   1   9   8        2.68       -7.87     27.21 o
   2   9   8      395.01      442.84     31.86 o
   3   9   8     1773.01     1666.50     61.50 o
   4   9   8      381.76      394.06     38.05 o
   5   9   8      156.00      101.99     23.69 o
   6   9   8      550.94      756.36     49.24 o
   7   9   8       11.55        0.04     21.03 o
   8   9   8     1390.62     1403.49     67.89 o
   9   9   8     1102.52     1086.60     51.75 o
  10   9   8      184.25      250.83     26.76 o
  11   9   8        1.91       56.51     44.79 o
  12   9   8      130.33      154.21     39.35 o
  13   9   8        2.60      -11.35     31.62 o
  14   9   8      132.79       89.88     53.81 o
  15   9   8      176.76      430.20     77.60 o
  -7  10   8      509.44      554.81     63.57 o
  -6  10   8      975.24      868.18     97.58 o
  -5  10   8     1382.70     1570.09     64.12 o
  -4  10   8     2445.91     2674.95     70.22 o
  -3  10   8     2094.02     2090.69     81.96 o
  -2  10   8     3033.38     2913.11     66.92 o
  -1  10   8     1850.51     1587.65     48.70 o
   0  10   8      986.82     1146.55     76.78 o
   1  10   8     4137.25     3956.33     72.33 o
   2  10   8      417.09      487.09     52.33 o
   3  10   8      137.02       12.37     22.17 o
   4  10   8      752.50     1003.79     57.55 o
   5  10   8     2495.65     2923.75     98.72 o
   6  10   8     8751.94     8614.99    120.62 o
   7  10   8     2421.64     2025.41     43.73 o
   8  10   8     5583.05     5373.72    101.38 o
   9  10   8     1919.62     1865.76     89.13 o
  10  10   8      748.03      736.87     38.75 o
  11  10   8        1.10       -3.37     46.26 o
  12  10   8        1.36       29.09     41.31 o
  13  10   8       10.11      -54.20     54.20 o
  14  10   8       97.61       87.32     46.37 o
  -7  11   8      379.15      198.71     88.38 o
  -6  11   8     1146.64     1314.82    101.22 o
  -5  11   8     1549.85     1428.00    178.37 o
  -4  11   8     4219.60     4001.34    108.03 o
  -3  11   8     2184.98     2044.16     93.81 o
  -2  11   8     6555.22     6876.70     99.39 o
  -1  11   8     4900.58     4931.05    124.14 o
   0  11   8     3889.38     4098.30     77.28 o
   1  11   8     1981.36     2082.54     64.71 o
   2  11   8     1696.00     1521.72     46.10 o
   3  11   8      775.57      798.67     49.93 o
   4  11   8      662.42      588.08     30.68 o
   5  11   8     2628.87     2101.05     50.38 o
   6  11   8     1336.32     1624.53     49.39 o
   7  11   8     8662.30     9467.95    160.10 o
   8  11   8     5869.19     5760.64    103.80 o
   9  11   8     3740.36     3442.87    113.35 o
  10  11   8     2436.16     2345.29     71.36 o
  11  11   8     3046.96     2823.05     89.50 o
  12  11   8      829.60      702.82     45.00 o
  13  11   8      156.65      279.23    165.97 o
  14  11   8       33.45       -7.09    142.67 o
  -6  12   8        2.46       18.83     87.44 o
  -5  12   8      616.70      702.59     66.01 o
  -4  12   8      160.21      142.35     92.84 o
  -3  12   8      172.80      138.04     45.71 o
  -2  12   8        4.36       -1.01     42.37 o
  -1  12   8      922.44      992.90     53.78 o
   0  12   8      684.64      601.97     32.34 o
   1  12   8      656.65      790.81     33.60 o
   2  12   8     2509.82     2653.61     83.18 o
   3  12   8     2490.66     2848.23     69.96 o
   4  12   8      436.21      272.54     37.26 o
   5  12   8      137.50       45.36     28.75 o
   6  12   8     1270.55     1144.70     53.27 o
   7  12   8      522.59      505.73     25.91 o
   8  12   8     1735.97     1779.54     57.44 o
   9  12   8     3519.66     3686.09     89.76 o
  10  12   8     4304.40     4104.22    101.53 o
  11  12   8     2682.00     2423.80    101.48 o
  12  12   8      577.31      614.63     70.71 o
  13  12   8      613.54      886.03     83.97 o
  14  12   8       13.10       90.76     69.64 o
  -5  13   8      574.08      689.53    153.74 o
  -4  13   8      293.43      123.17     77.23 o
  -3  13   8      546.58      543.07     73.89 o
  -2  13   8      676.96      774.00     85.95 o
  -1  13   8      508.10      546.91     38.16 o
   0  13   8      372.41      324.74     31.16 o
   1  13   8       43.72       57.71     22.50 o
   2  13   8     2345.71     2536.58     52.74 o
   3  13   8      307.23      287.80     42.61 o
   4  13   8      303.20      265.92     24.06 o
   5  13   8       11.31       78.39     21.76 o
   6  13   8      143.22      104.93     21.13 o
   7  13   8       18.34       51.41     21.58 o
   8  13   8        0.03      -19.11     24.73 o
   9  13   8      826.67      745.46     34.74 o
  10  13   8       30.60      116.55     29.74 o
  11  13   8        0.26      127.07     34.09 o
  12  13   8       56.78       30.39     37.37 o
  13  13   8       28.32      -13.18     57.28 o
  -4  14   8        0.04      -58.85     58.85 o
  -3  14   8       11.95       -2.06     42.12 o
  -2  14   8       11.76       27.38     86.42 o
  -1  14   8     2555.90     2537.15     75.64 o
   0  14   8     3425.22     3651.08     80.99 o
   1  14   8     9680.61     9774.00    139.84 o
   2  14   8     3862.36     4071.12     89.08 o
   3  14   8     6459.62     6505.07    124.24 o
   4  14   8     2731.38     2995.52     62.87 o
   5  14   8      112.22       63.51     35.25 o
   6  14   8        7.96       35.24     27.15 o
   7  14   8       54.42       35.65     29.68 o
   8  14   8      334.25      389.67     27.83 o
   9  14   8     1086.48     1122.82     64.80 o
  10  14   8     1437.23     1388.17     76.62 o
  11  14   8      545.68      609.55     55.12 o
  12  14   8      531.89      420.35     63.26 o
  13  14   8      993.34     1035.69     67.56 o
  -3  15   8       72.53       12.65     82.69 o
  -2  15   8      256.70       67.40    156.54 o
  -1  15   8       79.07       15.80     57.97 o
   0  15   8     1954.86     2120.69     70.40 o
   1  15   8     2931.20     2737.39     68.32 o
   2  15   8     3637.67     3984.99     84.27 o
   3  15   8     2301.91     2338.01     80.86 o
   4  15   8     2617.29     2373.06     75.68 o
   5  15   8     1511.54     1642.34     55.78 o
   6  15   8      533.39      459.47     29.98 o
   7  15   8      144.65      257.57     50.52 o
   8  15   8        0.12        4.09     38.07 o
   9  15   8      107.80       88.93     25.98 o
  10  15   8      647.14      658.31     53.80 o
  11  15   8     1262.54     1357.77     69.90 o
  12  15   8     2526.87     2550.91     95.77 o
  -2  16   8        0.30       11.96    124.55 o
  -1  16   8        0.02      -31.45     68.52 o
   0  16   8       48.09      -12.35     44.91 o
   1  16   8        4.12       12.48     64.45 o
   2  16   8      403.37      537.36    112.86 o
   3  16   8     1348.07     1394.39     57.99 o
   4  16   8     1118.67     1219.41     54.64 o
   5  16   8      805.02     1000.23     63.85 o
   6  16   8     1701.29     1500.54     95.40 o
   7  16   8      274.22      326.92     37.59 o
   8  16   8        5.08       20.48     48.93 o
   9  16   8      436.28      625.13     46.75 o
  10  16   8      140.93      177.74     64.83 o
  11  16   8      822.33     1027.57     64.14 o
  -1  17   8       49.03      -29.01     64.48 o
   0  17   8       64.37       82.22    144.68 o
   1  17   8       11.15       26.92     45.69 o
   2  17   8       50.00       17.99     45.14 o
   3  17   8       91.30       28.14     44.39 o
   4  17   8        1.31       81.08     43.64 o
   5  17   8        2.32      -35.13     64.66 o
   6  17   8     1068.27     1012.79     98.44 o
   7  17   8      332.49      396.66     80.12 o
   8  17   8      151.63      312.59    186.36 o
   9  17   8        7.90      -41.48     82.96 o
  10  17   8       98.57      134.82     47.26 o
   1  18   8       69.03       74.40     53.56 o
   2  18   8      452.18      448.25    120.35 o
   3  18   8      805.30      446.86    139.33 o
   4  18   8     1816.30     2009.28    169.92 o
   5  18   8     1349.03     1756.27     74.44 o
   6  18   8      961.32      879.57     61.29 o
   7  18   8     1331.18     1201.52     76.06 o
   8  18   8     1002.36     1074.34     65.33 o
   9  18   8      605.88      718.18     67.94 o
   4  19   8        7.69       45.45    182.92 o
   5  19   8      535.03      539.25     53.62 o
   6  19   8     1520.68     1483.01    147.04 o
  -4 -16   9      797.80      953.86    114.79 o
  -3 -16   9     1856.77     1753.50    154.13 o
  -2 -16   9     2023.50     2171.05    168.39 o
  -1 -16   9     1334.61     1198.23    121.87 o
   0 -16   9      892.85      899.41    131.39 o
   1 -16   9     1970.89     1696.90    163.48 o
   2 -16   9      396.05      440.17     93.15 o
   3 -16   9       87.79      137.90     83.59 o
   4 -16   9      236.18      302.26    107.43 o
  -5 -15   9       39.49       69.23     81.16 o
  -4 -15   9      248.39      315.19     94.75 o
  -3 -15   9     1189.36     1359.01    136.96 o
  -2 -15   9     1090.01     1031.16    125.85 o
  -1 -15   9      698.54      935.18    128.42 o
   0 -15   9      847.80     1080.45    130.66 o
   2 -15   9      130.15      283.40    105.02 o
   3 -15   9        2.01      -35.53     39.54 o
   4 -15   9       19.57      -24.54     46.10 o
   5 -15   9      106.45      100.63     65.47 o
  -6 -14   9        7.17      -72.54     72.54 o
  -5 -14   9      104.51       76.09     65.65 o
  -4 -14   9      278.05      402.73     91.51 o
  -3 -14   9       37.73      292.19     77.95 o
  -2 -14   9       19.88       33.40     61.52 o
  -1 -14   9        1.37       24.30     87.87 o
   2 -14   9      116.95       72.62     33.16 o
   3 -14   9       25.38       68.61     51.92 o
   4 -14   9       64.79       92.27     55.35 o
   5 -14   9        0.02      149.24     66.32 o
   6 -14   9        8.30        3.08     55.86 o
   7 -14   9       22.05       43.77     84.88 o
  -7 -13   9     1557.40     1411.53    158.87 o
  -6 -13   9      348.73      477.52    130.99 o
  -5 -13   9       54.96      161.40     76.29 o
  -3 -13   9        2.78       59.38     51.72 o
  -2 -13   9     1002.56      753.91    120.73 o
  -1 -13   9      421.93      299.28    101.92 o
   0 -13   9      502.63      202.93     93.11 o
   1 -13   9     1572.59     1595.32     95.44 o
   2 -13   9     1702.89     1469.50     41.57 o
   3 -13   9     1028.84      974.05     92.18 o
   4 -13   9     1181.94     1160.35     90.67 o
   5 -13   9     1762.74     1812.30    429.00 o
   6 -13   9     1268.78     1608.95    122.41 o
   7 -13   9      126.98      -78.31     78.31 o
   8 -13   9       93.12      329.27     98.02 o
  -8 -12   9     1658.82     1874.81    157.82 o
  -7 -12   9     1819.59     1913.61    169.01 o
  -6 -12   9     1357.19     1283.12    111.48 o
  -5 -12   9     2100.21     2242.83     88.41 o
  -4 -12   9      928.66      983.95     65.24 o
  -3 -12   9      245.90      456.53    107.86 o
  -2 -12   9        7.33      -87.04     87.04 o
  -1 -12   9      462.32      500.81     86.19 o
   0 -12   9     1401.39     1504.53    103.34 o
   1 -12   9     1319.80     1143.22     59.85 o
   2 -12   9     3617.04     3633.43    124.06 o
   3 -12   9     5513.33     5231.37    135.49 o
   4 -12   9     4266.28     3933.27    121.61 o
   5 -12   9     4056.18     3549.23    121.94 o
   6 -12   9     2499.43     2317.08    198.74 o
   7 -12   9      747.64      659.11     87.55 o
   8 -12   9       15.56      -91.57     91.57 o
   9 -12   9        8.27      -55.57     97.29 o
  -8 -11   9      345.92      258.97     46.34 o
  -7 -11   9     1081.71     1049.83     94.85 o
  -6 -11   9      780.93      906.69     61.61 o
  -5 -11   9      710.85      681.24     55.24 o
  -4 -11   9      248.97      499.42    142.08 o
  -3 -11   9        3.00       36.92     77.20 o
  -2 -11   9      106.92       81.84     44.57 o
  -1 -11   9      145.59      124.76     41.14 o
   0 -11   9        1.57        7.13     19.27 o
   1 -11   9      115.37       98.15     24.42 o
   2 -11   9      948.86      855.02     31.11 o
   3 -11   9      624.17      788.26     30.43 o
   4 -11   9     1210.56     1344.75     39.07 o
   5 -11   9      896.64      866.43     34.73 o
   6 -11   9     1037.92      942.95     50.98 o
   7 -11   9     1004.25     1033.30     59.45 o
   8 -11   9      699.01      704.33     62.98 o
   9 -11   9      173.87      145.74     62.68 o
  10 -11   9       13.82     -105.18    105.18 o
  -9 -10   9        3.98       73.35    177.58 o
  -8 -10   9        5.60      111.58     44.44 o
  -7 -10   9      758.34      773.48     53.01 o
  -6 -10   9      688.53      753.94     47.96 o
  -5 -10   9     1052.50      791.81     60.03 o
  -4 -10   9     2227.25     1829.40     80.34 o
  -3 -10   9     2653.21     2750.71    428.39 o
  -2 -10   9     1335.53     1525.25    171.45 o
  -1 -10   9        3.64        8.76     23.16 o
   0 -10   9       14.44       -8.50     33.62 o
   1 -10   9      182.74      139.31     17.41 o
   2 -10   9      357.37      305.98     25.28 o
   3 -10   9       56.54       86.93     21.40 o
   4 -10   9      258.96      396.58     26.11 o
   5 -10   9      295.27      229.23     27.31 o
   6 -10   9       33.39       36.12     28.13 o
   7 -10   9        6.35       92.90     36.40 o
   8 -10   9        0.10      -34.90     34.90 o
   9 -10   9        0.03      -14.77     34.87 o
  10 -10   9      188.13      132.98     70.53 o
  -9  -9   9        6.65      107.67     79.74 o
  -8  -9   9      518.51      629.00     41.58 o
  -7  -9   9      760.88      702.62     41.77 o
  -6  -9   9     1881.93     1864.78     48.25 o
  -5  -9   9     1210.69     1250.47     38.38 o
  -4  -9   9     3071.63     2958.12    132.61 o
  -3  -9   9     2769.68     2487.71    110.80 o
  -2  -9   9     3966.42     3754.59    178.52 o
  -1  -9   9      944.60      993.05     39.92 o
   0  -9   9      588.82      544.04     36.38 o
   1  -9   9     2533.28     1919.93     91.31 o
   2  -9   9       34.31       39.86     19.35 o
   3  -9   9        2.29        4.48     51.73 o
   4  -9   9     1886.06     1874.77     82.73 o
   5  -9   9     3560.76     3482.15    151.84 o
   6  -9   9     4841.66     4755.42    145.96 o
   7  -9   9     2689.59     2873.88     82.65 o
   8  -9   9     2559.53     2750.42     71.40 o
   9  -9   9     2198.97     2233.66     75.92 o
  10  -9   9      213.03      245.47     52.99 o
  11  -9   9      104.55       -3.87     50.59 o
  -9  -8   9      206.10      137.81     62.39 o
  -8  -8   9       19.09      103.64    114.40 o
  -7  -8   9      146.88      112.45     39.13 o
  -6  -8   9      229.38      184.43     43.16 o
  -5  -8   9       54.49       50.54     33.78 o
  -4  -8   9     1851.08     1975.62     41.31 o
  -3  -8   9     3670.26     3543.48     92.59 o
  -2  -8   9     3850.42     3852.07     86.73 o
  -1  -8   9     8960.67     8760.67    297.80 o
   0  -8   9     7548.88     8171.22    269.71 o
   1  -8   9     2231.14     2176.76     89.84 o
   2  -8   9      694.63      580.94     27.64 o
   3  -8   9      575.13      535.05     30.43 o
   4  -8   9     1575.46     1482.14     43.69 o
   5  -8   9     5312.02     5020.34    188.12 o
   6  -8   9     4092.50     3969.51    116.79 o
   7  -8   9     3987.01     3713.18     82.36 o
   8  -8   9     6019.27     6435.08    113.60 o
   9  -8   9     3271.32     3339.55     77.19 o
  10  -8   9     1494.30     1273.31     80.44 o
  11  -8   9     1089.43      920.01    108.47 o
  12  -8   9      381.62      446.11     78.56 o
 -10  -7   9        4.19       36.73     74.79 o
  -9  -7   9      122.28       75.83     97.50 o
  -8  -7   9       64.94        5.76     72.33 o
  -7  -7   9      306.66      278.36     37.36 o
  -6  -7   9      103.58       64.54     21.12 o
  -5  -7   9      121.05       36.14     36.55 o
  -4  -7   9        0.45        5.82     21.54 o
  -3  -7   9      457.31      455.86     45.27 o
  -2  -7   9      895.35      862.29     29.00 o
  -1  -7   9       28.61       14.38     23.78 o
   0  -7   9      383.11      316.24     26.85 o
   1  -7   9     1451.88     1632.66     52.77 o
   2  -7   9      344.19      424.85     28.64 o
   3  -7   9       39.07       31.39     43.30 o
   4  -7   9       13.18       31.75     22.41 o
   5  -7   9        2.24      -25.54     25.54 o
   6  -7   9     1965.58     1766.62     76.70 o
   7  -7   9     2990.40     2947.14    111.71 o
   8  -7   9      153.75      151.82     71.49 o
   9  -7   9     2048.33     1714.07     70.63 o
  10  -7   9     1404.52     1657.88     78.04 o
  11  -7   9     1399.78     1508.06     81.54 o
  12  -7   9      277.94      360.29     81.09 o
 -10  -6   9     2138.32     2056.79    136.22 o
  -9  -6   9     2581.72     2760.69    166.39 o
  -8  -6   9     1959.73     2237.66    106.83 o
  -7  -6   9      416.59      359.38     28.78 o
  -6  -6   9      601.69      516.33     29.24 o
  -5  -6   9        2.40       -6.03     23.01 o
  -4  -6   9     1817.37     1918.31     44.47 o
  -3  -6   9     1362.65     1549.06     41.03 o
  -2  -6   9     8816.50     9241.13    173.98 o
  -1  -6   9     3763.70     3245.37     69.83 o
   0  -6   9      330.74      361.05     23.65 o
   1  -6   9     2014.84     2103.60     75.55 o
   2  -6   9        6.12      -17.14     22.54 o
   3  -6   9      301.05      343.24     54.06 o
   4  -6   9      767.69      745.75     40.19 o
   5  -6   9      468.56      475.93     33.63 o
   6  -6   9        3.48       55.08     28.30 o
   7  -6   9      170.28      137.87     27.32 o
   8  -6   9      362.28      515.27     70.45 o
   9  -6   9      132.21      126.87     84.26 o
  10  -6   9       88.17      127.02     60.03 o
  11  -6   9       49.88       61.39     65.15 o
  12  -6   9      630.85      554.55    201.01 o
  13  -6   9      632.15      655.79     98.40 o
 -10  -5   9     2240.52     2337.55    117.42 o
  -9  -5   9     5129.92     5257.27    156.15 o
  -8  -5   9     3638.66     3927.33    113.71 o
  -7  -5   9     1622.79     1663.67     48.50 o
  -6  -5   9     3208.31     3395.00    128.74 o
  -5  -5   9      963.65      931.73     60.25 o
  -4  -5   9      312.05      280.40     23.86 o
  -3  -5   9     2285.00     1779.07     45.60 o
  -2  -5   9     1085.04     1334.74     59.85 o
  -1  -5   9     4330.62     5205.47     82.59 o
   0  -5   9    12785.01    14090.53    217.60 o
   1  -5   9     7574.28     7958.26    112.96 o
   2  -5   9    10279.32    10085.40    171.69 o
   3  -5   9     6914.28     6404.70    129.12 o
   4  -5   9     3674.21     3460.28     76.28 o
   5  -5   9     4346.64     4944.03     84.30 o
   6  -5   9      515.94      459.24     49.41 o
   7  -5   9       65.45      -11.24     56.73 o
   8  -5   9      387.28      502.19     43.24 o
   9  -5   9     3570.60     3756.21    118.94 o
  10  -5   9     3492.86     3354.40    107.48 o
  11  -5   9     2663.32     2523.28     87.67 o
  12  -5   9     1893.07     2092.04    108.84 o
  13  -5   9     1805.97     1756.29    158.40 o
 -10  -4   9      647.79      950.28     94.27 o
  -9  -4   9      379.99      286.51    121.67 o
  -8  -4   9     1044.05      902.96     64.53 o
  -7  -4   9     4406.07     4679.28     84.75 o
  -6  -4   9     3105.34     3162.40     56.78 o
  -5  -4   9     7463.52     7550.98    170.96 o
  -4  -4   9     1284.13     1430.67     56.30 o
  -3  -4   9     1061.52      929.26     34.06 o
  -2  -4   9     5238.68     5112.39     83.73 o
  -1  -4   9     4819.31     4905.92     87.96 o
   0  -4   9     2142.59     1931.66     42.75 o
   1  -4   9    11089.29    12044.33    181.26 o
   2  -4   9    15837.27    16614.63    210.62 o
   3  -4   9     6639.76     7286.07    229.09 o
   4  -4   9     7985.98     7486.94    167.58 o
   5  -4   9     8868.32     8352.26    157.27 o
   6  -4   9      232.64      346.37     28.90 o
   7  -4   9      932.38     1038.51     38.92 o
   8  -4   9       96.78      191.53     56.34 o
   9  -4   9      202.51      227.89     33.54 o
  10  -4   9     1668.96     1830.62     72.20 o
  11  -4   9     1117.11     1271.41     56.22 o
  12  -4   9     2336.99     2441.63    177.53 o
  13  -4   9     1972.73     1884.63    110.80 o
 -10  -3   9      151.22      129.72     79.68 o
  -9  -3   9       35.88       66.64    121.58 o
  -8  -3   9       20.59      119.30     72.55 o
  -7  -3   9        9.97       32.84     29.92 o
  -6  -3   9       16.52       41.37     28.79 o
  -5  -3   9        7.63      -26.25     26.25 o
  -4  -3   9       40.87        9.48     40.50 o
  -3  -3   9        0.01        9.71     22.20 o
  -2  -3   9       66.73       44.34     32.15 o
  -1  -3   9       30.34       18.54     27.34 o
   0  -3   9     1101.78     1090.71     34.94 o
   1  -3   9     2469.58     2014.90     51.04 o
   2  -3   9     5268.39     4939.58     78.94 o
   3  -3   9     2347.15     2248.15     49.03 o
   4  -3   9     1495.50     1612.94     58.49 o
   5  -3   9     2993.01     3852.65    100.41 o
   6  -3   9     4607.88     4495.49     84.34 o
   7  -3   9      575.76      371.28     44.07 o
   8  -3   9        0.94       93.35     56.43 o
   9  -3   9       52.43      117.49     30.94 o
  10  -3   9       71.65       48.59     52.87 o
  11  -3   9       28.27      180.31     73.30 o
  12  -3   9       64.64       91.72     38.95 o
  13  -3   9      261.40      333.84     68.27 o
  14  -3   9      540.49      498.20     92.77 o
 -10  -2   9      187.71       81.68     78.15 o
  -9  -2   9      689.29      769.79    125.61 o
  -8  -2   9     2707.24     3012.00     84.83 o
  -7  -2   9     2961.26     3357.60     93.74 o
  -6  -2   9     2073.71     2079.23     63.75 o
  -5  -2   9     3948.72     4296.79     81.31 o
  -4  -2   9       30.93      -18.75     38.46 o
  -3  -2   9      314.84      292.42     27.89 o
  -2  -2   9       21.47      -28.44     28.44 o
  -1  -2   9      608.87      519.44     27.34 o
   0  -2   9     1817.75     2611.21    157.16 o
   1  -2   9     1851.61     1699.40     41.69 o
   2  -2   9     1098.80     1314.80     45.13 o
   3  -2   9       33.36      -27.50     27.50 o
   4  -2   9     1446.56     1390.45     59.96 o
   5  -2   9      773.90     1142.37     36.17 o
   6  -2   9     4192.15     4016.07     81.81 o
   7  -2   9     4131.80     4092.83    123.27 o
   8  -2   9     1052.39     1150.72     49.43 o
   9  -2   9      545.71      673.22     34.71 o
  10  -2   9      714.76      716.12     48.91 o
  11  -2   9       59.47      109.48     41.33 o
  12  -2   9      313.88      201.92    103.56 o
  13  -2   9      266.24      169.76     70.96 o
  14  -2   9      494.09      508.33    125.28 o
 -10  -1   9       63.59      -97.36     97.36 o
  -9  -1   9      692.63      861.64     82.98 o
  -8  -1   9     1674.06     1544.10     61.40 o
  -7  -1   9     2188.61     2164.88     91.09 o
  -6  -1   9     4860.95     5164.13     83.48 o
  -5  -1   9     5326.32     6090.92    101.04 o
  -4  -1   9     7590.01     8237.34    168.98 o
  -3  -1   9     2979.13     3150.47     91.98 o
  -2  -1   9      546.50      546.05     35.87 o
  -1  -1   9      572.59      880.15     55.66 o
   0  -1   9     1423.49     1609.85     61.50 o
   1  -1   9      147.79      106.83     34.45 o
   2  -1   9       15.58       35.71     23.13 o
   3  -1   9    14330.89    13475.97    673.83 o
   4  -1   9    16242.53    17386.74    227.56 o
   5  -1   9    27742.13    28832.46    452.25 o
   6  -1   9    17428.86    18126.88    264.54 o
   7  -1   9    18372.92    18907.88    354.27 o
   8  -1   9    13608.90    13372.42    302.96 o
   9  -1   9      594.73      553.22     74.21 o
  10  -1   9     2496.63     2356.61    144.22 o
  11  -1   9       37.34       31.99     34.80 o
  12  -1   9      195.15      286.55     61.98 o
  13  -1   9      340.96      423.79     56.63 o
  14  -1   9      897.96      871.86     88.17 o
 -10   0   9      586.68      458.38     83.37 o
  -9   0   9      101.89       87.80     62.91 o
  -8   0   9      102.64      146.03     45.17 o
  -7   0   9     1090.86     1245.45     72.01 o
  -6   0   9     1564.21     1457.42     54.37 o
  -5   0   9     4805.13     4816.89     86.32 o
  -4   0   9     7610.46     8607.64    254.45 o
  -3   0   9     5290.32     5798.00     95.41 o
  -2   0   9    10250.96    11451.16    157.09 o
  -1   0   9       88.09       81.27     21.13 o
   0   0   9     6920.51     6773.29    225.17 o
   1   0   9        6.07       73.75     35.18 o
   2   0   9     5089.33     4534.40    180.47 o
   3   0   9      466.66      527.78     24.56 o
   4   0   9     2487.10     2181.94     79.88 o
   5   0   9     3269.79     3260.50    167.01 o
   6   0   9     5145.26     4709.39    267.10 o
   7   0   9    13066.54    12918.66    801.98 o
   8   0   9     6127.79     5868.00    297.70 o
   9   0   9     5826.86     5493.37    237.15 o
  10   0   9     5435.52     5365.12    296.53 o
  11   0   9     2127.97     1975.94    130.77 o
  12   0   9     1431.94     1456.80     62.65 o
  13   0   9       91.70      152.38     40.53 o
  14   0   9      447.39      529.29     68.22 o
  15   0   9     1030.72     1001.05    154.17 o
 -10   1   9      248.12      141.40     59.75 o
  -9   1   9        0.61       84.52     50.45 o
  -8   1   9      185.23      222.73     61.62 o
  -7   1   9        1.08      -20.36     20.36 o
  -6   1   9       68.94       64.86     38.75 o
  -5   1   9      126.23      131.90     41.72 o
  -4   1   9       20.10      191.90     50.32 o
  -3   1   9      556.80      463.42     57.90 o
  -2   1   9     1774.86     2049.34     74.25 o
  -1   1   9       19.82        4.69     51.51 o
   0   1   9      163.94      297.15     43.32 o
   1   1   9      327.30      422.55     31.46 o
   2   1   9      107.62      127.24     33.40 o
   3   1   9     1544.78     1543.86     77.92 o
   4   1   9      386.05      275.71     34.17 o
   5   1   9       11.99      -31.33     31.33 o
   6   1   9      283.89      290.78     33.83 o
   7   1   9       43.66      134.62     33.76 o
   8   1   9     2046.35     2370.33     76.07 o
   9   1   9     1799.93     1865.33     77.70 o
  10   1   9      232.81      285.95     36.86 o
  11   1   9     1684.83     1460.60    123.99 o
  12   1   9      100.82       90.96     42.68 o
  13   1   9        8.84       23.36     89.79 o
  14   1   9      237.92      253.79    109.08 o
  15   1   9      192.24      147.39     55.31 o
  -9   2   9      717.19      702.36     88.23 o
  -8   2   9      296.42      450.55     63.48 o
  -7   2   9      443.32      587.95     33.35 o
  -6   2   9       55.42        4.40     29.00 o
  -5   2   9     1211.56     1341.93     50.28 o
  -4   2   9       34.90       -7.81     39.73 o
  -3   2   9     3148.63     2791.94    148.25 o
  -2   2   9      483.14      479.95     27.78 o
  -1   2   9     5079.90     4901.61    196.94 o
   0   2   9     9228.61     9389.08    442.77 o
   1   2   9     6656.79     6956.69    273.40 o
   2   2   9    14872.49    16064.96    360.35 o
   3   2   9     2482.28     2901.45     91.98 o
   4   2   9      644.23      892.75     44.77 o
   5   2   9      128.48      186.65     43.88 o
   6   2   9      742.20      523.79     42.75 o
   7   2   9     1411.36     1164.56     67.18 o
   8   2   9     3095.39     3469.29    144.60 o
   9   2   9     1048.82     1120.90     57.29 o
  10   2   9     1983.92     1767.31     64.32 o
  11   2   9     3228.51     3036.79     81.57 o
  12   2   9      460.33      530.16     59.89 o
  13   2   9      206.14      165.29     60.52 o
  14   2   9       90.33       24.76     41.66 o
  15   2   9       25.88      -42.76     81.43 o
  -9   3   9     1269.39     1373.64    126.96 o
  -8   3   9      867.34      863.05     86.91 o
  -7   3   9     1081.93     1123.10     86.00 o
  -6   3   9      105.10      155.93     35.65 o
  -5   3   9       34.14       32.43     21.85 o
  -4   3   9       33.48       27.53     28.33 o
  -3   3   9      499.52      626.34     34.83 o
  -2   3   9     3207.47     2422.69    138.36 o
  -1   3   9    15002.38    15883.98    550.81 o
   0   3   9    13314.21    12469.56    444.35 o
   1   3   9    33469.29    31709.22   1511.49 o
   2   3   9     6242.40     6056.39    304.77 o
   3   3   9    21641.64    21064.85    854.88 o
   4   3   9    15131.98    16099.81    749.93 o
   5   3   9     1142.62      889.13     36.59 o
   6   3   9        0.33        4.21     33.66 o
   7   3   9      449.11      489.63     47.62 o
   8   3   9     7381.61     6839.91    113.08 o
   9   3   9     8303.75     7986.96    175.45 o
  10   3   9     3163.76     3361.79     84.90 o
  11   3   9     2094.79     2211.15     60.62 o
  12   3   9     3438.69     3376.88    141.82 o
  13   3   9     2984.01     2981.60     98.00 o
  14   3   9      613.94      683.50     64.72 o
  15   3   9      261.08      214.23     82.49 o
  -9   4   9      919.31      914.68     83.15 o
  -8   4   9      716.13      739.53     76.96 o
  -7   4   9      834.96      791.69     45.06 o
  -6   4   9      557.78      560.55     28.42 o
  -5   4   9       39.92       -9.84     25.35 o
  -4   4   9       99.54       50.10     24.43 o
  -3   4   9     3424.68     3196.35    123.65 o
  -2   4   9     1294.98     1159.82     75.42 o
  -1   4   9     2004.19     1822.14     45.50 o
   0   4   9     9218.23     9712.11    210.33 o
   1   4   9     2421.53     2732.77     62.16 o
   2   4   9     4803.10     5301.49    199.82 o
   3   4   9     8536.58     8579.13    305.21 o
   4   4   9    14902.29    14137.70    587.35 o
   5   4   9      934.44      870.62     50.46 o
   6   4   9     3597.63     3612.06    125.02 o
   7   4   9      336.23      407.67     33.73 o
   8   4   9        0.89      -44.24     44.24 o
   9   4   9      863.07      980.74     43.64 o
  10   4   9     3713.78     3463.16     77.09 o
  11   4   9     1449.34     1337.35     75.24 o
  12   4   9     5911.06     5944.78    179.34 o
  13   4   9     2199.64     2438.69     94.64 o
  14   4   9     2213.71     2397.40    148.94 o
  15   4   9      715.37      694.58     67.73 o
  -9   5   9      377.31      257.21    367.61 o
  -8   5   9      125.08      148.81     67.98 o
  -7   5   9      480.87      349.45     43.71 o
  -6   5   9      574.28      525.36     30.54 o
  -5   5   9     1839.22     2026.84     79.70 o
  -4   5   9      496.47      404.95     29.55 o
  -3   5   9        2.04      -30.74     30.74 o
  -2   5   9      208.09      121.03     29.18 o
  -1   5   9     3411.89     3293.27     81.05 o
   0   5   9     2598.76     3027.26     66.84 o
   1   5   9     1697.20     1835.85     41.67 o
   2   5   9      338.65      619.62     27.55 o
   3   5   9       40.34       48.07     29.40 o
   4   5   9     1378.66     1578.75     62.66 o
   5   5   9     4843.63     4493.40    185.03 o
   6   5   9      382.59      364.66     28.62 o
   7   5   9      269.84      346.76     61.72 o
   8   5   9      389.61      240.34     37.19 o
   9   5   9     1549.87     1495.35     51.98 o
  10   5   9       78.04      130.57     36.51 o
  11   5   9        7.43        4.76     34.12 o
  12   5   9      385.62      452.14     40.28 o
  13   5   9      230.01      234.14     70.61 o
  14   5   9      242.43      380.77     59.41 o
  15   5   9        8.15      149.37    106.14 o
  -8   6   9     1651.30     1529.67    113.83 o
  -7   6   9     1981.57     1913.70    205.32 o
  -6   6   9     3574.96     3365.61    129.37 o
  -5   6   9     1379.99     1278.49     59.96 o
  -4   6   9     2634.93     2691.22     60.66 o
  -3   6   9     2620.71     2703.71     60.51 o
  -2   6   9        1.84      -21.59     21.59 o
  -1   6   9     1055.64     1199.50     38.74 o
   0   6   9     3668.06     3044.51     89.40 o
   1   6   9     1324.73     1162.25     40.62 o
   2   6   9     9230.01     9814.01    155.09 o
   3   6   9     5105.37     5728.65    143.41 o
   4   6   9     7068.50     7701.41    144.98 o
   5   6   9     8715.67     7735.46    153.59 o
   6   6   9     5498.54     4893.31    161.97 o
   7   6   9     2077.64     2517.21     86.14 o
   8   6   9     2831.47     2815.17    144.86 o
   9   6   9        6.03      -16.04     29.81 o
  10   6   9       35.19       72.95     64.94 o
  11   6   9       25.36       74.87     47.60 o
  12   6   9      376.17      370.03     37.03 o
  13   6   9      888.70      875.01     69.47 o
  14   6   9      928.41      988.45     63.81 o
  15   6   9      491.12      386.84     64.62 o
  -8   7   9      267.24      291.81    125.14 o
  -7   7   9     1685.17     1860.77     81.81 o
  -6   7   9     4300.48     3594.52    171.75 o
  -5   7   9     3546.17     3588.84     75.48 o
  -4   7   9     6510.87     6377.28    103.64 o
  -3   7   9     2808.34     2703.84     63.28 o
  -2   7   9     8189.18     8707.31    124.29 o
  -1   7   9      594.26      712.47     46.54 o
   0   7   9      179.02       19.71     43.23 o
   1   7   9       59.73      -13.53     23.96 o
   2   7   9     4681.21     4779.58     82.40 o
   3   7   9    13126.72    13452.51    223.06 o
   4   7   9    14450.51    13999.93    298.35 o
   5   7   9     7986.29     9074.75    285.19 o
   6   7   9     6123.99     6635.02     99.03 o
   7   7   9     9063.07     8521.07    244.87 o
   8   7   9     2950.98     2799.01     68.69 o
   9   7   9     2458.34     2671.06    120.98 o
  10   7   9       14.59       -1.47     39.41 o
  11   7   9        0.17      -12.10     57.11 o
  12   7   9       42.71       29.34     44.50 o
  13   7   9     1096.88     1058.02     73.71 o
  14   7   9     1118.00     1137.64     64.10 o
  15   7   9     1926.73     1767.42     96.09 o
  -8   8   9       14.46      -88.57     88.57 o
  -7   8   9      315.92      335.54    110.14 o
  -6   8   9      218.60      232.79    101.69 o
  -5   8   9      852.75      703.33     41.23 o
  -4   8   9       68.57      138.90     46.61 o
  -3   8   9     2346.74     2614.91     89.56 o
  -2   8   9      455.45      449.09     67.96 o
  -1   8   9     2416.83     2150.18     52.99 o
   0   8   9       25.13      -10.47     26.41 o
   1   8   9      940.34      841.74     48.31 o
   2   8   9      584.94      712.94     36.32 o
   3   8   9      326.86      357.86     41.36 o
   4   8   9      645.42      383.03     45.29 o
   5   8   9     4247.76     3881.43     99.18 o
   6   8   9     2686.79     2912.17     54.39 o
   7   8   9     2070.68     2603.02     49.02 o
   8   8   9     2269.33     2222.39    101.82 o
   9   8   9      581.60      528.00     51.77 o
  10   8   9     1465.84     1493.31     78.49 o
  11   8   9     1004.44     1009.86     42.87 o
  12   8   9       15.67       22.23     75.51 o
  13   8   9      198.12      189.22     37.37 o
  14   8   9      939.76     1012.43     75.36 o
  15   8   9     1802.62     2100.93    213.17 o
  -7   9   9      119.80      106.37     97.26 o
  -6   9   9     1301.98     1345.27    174.76 o
  -5   9   9      601.73      618.95     50.38 o
  -4   9   9      401.03      471.57    132.04 o
  -3   9   9     2360.42     2396.44     76.71 o
  -2   9   9      278.70      325.31     47.46 o
  -1   9   9       66.06      117.31     33.65 o
   0   9   9       25.10       19.36     65.64 o
   1   9   9        0.74      -33.79     39.40 o
   2   9   9      600.27      508.95     33.70 o
   3   9   9        4.73        7.24     35.81 o
   4   9   9     1689.80     1618.66     70.86 o
   5   9   9       37.98       24.71     36.94 o
   6   9   9      969.59      842.16     35.24 o
   7   9   9        3.75       49.98     20.91 o
   8   9   9      849.25      909.49     46.83 o
   9   9   9      175.11      190.53     45.68 o
  10   9   9       90.20       47.62     43.88 o
  11   9   9      189.98      216.30     64.74 o
  12   9   9      270.57      277.79     45.25 o
  13   9   9       12.17      -17.37     91.45 o
  14   9   9       10.84       31.17     48.20 o
  15   9   9        4.30        5.67     92.66 o
  -7  10   9       42.15       40.58     85.74 o
  -6  10   9      290.71      258.43     77.20 o
  -5  10   9     1384.59     1530.24     67.28 o
  -4  10   9      924.83      864.94     61.35 o
  -3  10   9     2527.61     2510.42     68.20 o
  -2  10   9     1592.76     1592.60     57.18 o
  -1  10   9     5256.06     5632.96    111.73 o
   0  10   9     2781.97     2595.76     61.47 o
   1  10   9     3841.79     3870.41     91.65 o
   2  10   9      952.21     1122.24     47.53 o
   3  10   9      498.70      483.51     32.74 o
   4  10   9      313.32      416.58     42.31 o
   5  10   9       17.77       24.20     38.07 o
   6  10   9     1269.90     1521.88     45.56 o
   7  10   9      690.34      719.52     34.80 o
   8  10   9     3298.00     3344.29     58.94 o
   9  10   9     4303.66     4372.03    147.58 o
  10  10   9     2380.73     2274.93     65.69 o
  11  10   9     1785.50     1938.69    132.78 o
  12  10   9      880.46      886.45     47.12 o
  13  10   9      531.62      585.49     80.69 o
  14  10   9       39.42      -76.94     76.94 o
  -6  11   9       19.53      -69.72     69.72 o
  -5  11   9        0.29      -68.60     68.60 o
  -4  11   9     1433.62     1314.14     81.75 o
  -3  11   9     1774.75     1699.80     66.44 o
  -2  11   9     4721.93     4871.02    156.78 o
  -1  11   9     5363.85     5594.41    108.54 o
   0  11   9     4629.91     4471.33    142.46 o
   1  11   9     3086.39     3126.54     65.33 o
   2  11   9     2900.73     3207.07    118.79 o
   3  11   9     3326.24     3415.07     84.52 o
   4  11   9      154.88      148.37     37.41 o
   5  11   9       36.98       24.48     41.55 o
   6  11   9       23.27       98.34     27.93 o
   7  11   9     1533.59     1340.11     59.64 o
   8  11   9     1533.43     1428.97     39.70 o
   9  11   9     1201.96     1168.10     33.70 o
  10  11   9     6323.29     6294.37    167.06 o
  11  11   9     6430.43     5967.15    265.95 o
  12  11   9     2852.27     2864.67    241.70 o
  13  11   9     1987.11     2052.40    138.25 o
  14  11   9     1570.85     1820.56    105.92 o
  -5  12   9        8.34      -46.81     46.81 o
  -4  12   9      129.98       76.39     66.34 o
  -3  12   9        2.40       67.32     34.94 o
  -2  12   9      489.67      458.39     36.83 o
  -1  12   9      123.09       68.52     59.84 o
   0  12   9      843.78      742.73     71.06 o
   1  12   9      332.84      171.98     52.46 o
   2  12   9     1004.14      968.53     38.70 o
   3  12   9     2800.53     2549.95     56.81 o
   4  12   9      569.82      745.32     34.02 o
   5  12   9     1023.57     1225.91     42.65 o
   6  12   9     1671.90     1545.84     76.53 o
   7  12   9      349.70      322.31     26.29 o
   8  12   9        1.17       13.95     21.79 o
   9  12   9     1927.24     1670.30     40.66 o
  10  12   9     1330.07     1289.09     36.86 o
  11  12   9     2760.25     2587.79    132.96 o
  12  12   9     2385.81     2225.76    178.25 o
  13  12   9     1551.54     1565.12     95.75 o
  14  12   9      887.57      900.59    179.44 o
  -5  13   9        0.43       90.55     56.76 o
  -4  13   9       99.40       23.72     58.88 o
  -3  13   9       39.18       41.47     39.44 o
  -2  13   9      971.25     1133.79     44.76 o
  -1  13   9       84.22       85.59     63.46 o
   0  13   9      409.44      463.60     64.85 o
   1  13   9      610.61      634.51     36.44 o
   2  13   9     1019.87     1066.05     71.03 o
   3  13   9       20.60      -26.13     26.13 o
   4  13   9      133.20      242.88     64.31 o
   5  13   9      932.32      959.99     66.56 o
   6  13   9      221.98      194.94     30.37 o
   7  13   9        7.16        3.75     30.18 o
   8  13   9       12.58        3.76     31.79 o
   9  13   9      274.61      205.57     45.90 o
  10  13   9      184.21      160.26     26.21 o
  11  13   9      212.87      245.82     75.88 o
  12  13   9      145.15       94.62     52.16 o
  13  13   9        0.09       51.83     50.80 o
  -4  14   9      373.97      379.39     56.67 o
  -3  14   9       57.31      100.41     68.01 o
  -2  14   9      541.38      496.59     61.59 o
  -1  14   9      304.04      343.61     32.88 o
   0  14   9      830.33      828.77     72.34 o
   1  14   9     1878.35     2139.49     63.23 o
   2  14   9     2861.64     2997.56     96.68 o
   3  14   9     3272.67     3691.95    106.69 o
   4  14   9     7378.42     6810.67    170.04 o
   5  14   9     2153.76     2169.36     56.17 o
   6  14   9     3647.65     4071.18    167.39 o
   7  14   9     1428.26     1332.11     77.23 o
   8  14   9       57.31       92.55     26.68 o
   9  14   9      118.58      165.30     71.10 o
  10  14   9      678.76      678.64     49.15 o
  11  14   9      498.21      635.36     94.46 o
  12  14   9     1012.61     1099.39    136.55 o
  13  14   9     1604.42     1619.25    138.72 o
  -3  15   9      368.53      404.41    196.90 o
  -2  15   9       15.34       93.97     59.37 o
  -1  15   9       30.88      -67.01     85.01 o
   0  15   9      153.47       15.18     56.23 o
   1  15   9     1613.96     1686.51     57.40 o
   2  15   9      584.09      630.99     39.77 o
   3  15   9     1674.19     1742.26     57.08 o
   4  15   9     2859.78     3115.44     75.10 o
   5  15   9     4010.39     3918.71     91.82 o
   6  15   9     2167.28     2069.53     70.86 o
   7  15   9     2340.99     2135.31     66.47 o
   8  15   9     1416.57     1391.20     96.72 o
   9  15   9      256.37      354.66     71.49 o
  10  15   9        4.58      139.77    142.10 o
  11  15   9      237.58      216.56    154.31 o
  12  15   9     1022.63      924.37     73.36 o
  -2  16   9       23.33       51.53     90.03 o
  -1  16   9        5.76      -26.36     49.03 o
   0  16   9        7.10      -48.53     48.53 o
   1  16   9      757.12      670.49     47.17 o
   2  16   9       64.25       85.45     51.77 o
   3  16   9      267.87      209.81     54.20 o
   4  16   9      227.77      303.57     91.81 o
   5  16   9      847.89      864.95    136.48 o
   6  16   9     2389.58     2852.55    140.78 o
   7  16   9     1079.43     1099.72    129.10 o
   8  16   9      748.76      735.44     69.32 o
   9  16   9      549.88      609.39    120.22 o
  10  16   9      131.68       76.02     44.43 o
  11  16   9       80.30       88.94     94.10 o
   0  17   9       40.38       78.33    164.22 o
   1  17   9       53.43        7.78     50.95 o
   2  17   9        0.31       60.45     44.04 o
   3  17   9       15.54      -41.80     46.56 o
   4  17   9       25.22       48.69     89.02 o
   5  17   9      199.37      188.43     44.99 o
   6  17   9      852.40     1027.89     66.71 o
   7  17   9      156.49       43.89     43.14 o
   8  17   9        3.27      -54.81     54.81 o
   9  17   9      175.66      193.27     76.26 o
  10  17   9      160.53      255.57     55.63 o
   2  18   9       88.54       49.99     47.40 o
   3  18   9       17.31       56.83    126.68 o
   4  18   9      277.28      387.44     63.17 o
   5  18   9      437.07      714.14     67.20 o
   6  18   9     1271.15     1366.53     87.95 o
   7  18   9     2391.03     2395.75    107.00 o
   8  18   9     1708.19     2046.88    109.77 o
   9  18   9      580.06      563.92     56.67 o
  -2 -16  10     1177.36      835.81    121.07 o
  -1 -16  10     1370.52     1161.35    144.16 o
   0 -16  10     1449.87     1414.73    146.84 o
   1 -16  10     2341.41     2440.09    187.57 o
   2 -16  10     1163.21     1311.92    154.62 o
  -4 -15  10        7.44       28.75     65.30 o
  -3 -15  10       47.84      185.72     96.66 o
  -2 -15  10      512.43      806.22    117.98 o
  -1 -15  10      430.17      302.23     80.05 o
   0 -15  10      822.95      640.89    120.35 o
   1 -15  10      842.12      706.19    108.15 o
   2 -15  10      775.25      733.54    106.49 o
   3 -15  10       51.94       39.15     36.65 o
   4 -15  10       20.58       64.81     43.36 o
   5 -15  10        3.53      153.99     55.73 o
  -5 -14  10      267.63       76.00     83.96 o
  -4 -14  10      179.06      392.26     96.48 o
  -3 -14  10       12.13        2.21     88.72 o
  -2 -14  10       14.77      -88.77     88.77 o
   2 -14  10      266.05      250.77     37.72 o
   3 -14  10      970.30      966.29     50.02 o
   4 -14  10      249.39      351.53     61.58 o
   5 -14  10      114.71       74.11     65.74 o
   6 -14  10       35.88      -68.23     68.23 o
  -6 -13  10     1767.40     1791.95    278.49 o
  -5 -13  10     1651.53     1602.49    109.50 o
  -4 -13  10     1094.91      737.86     78.30 o
  -3 -13  10      676.10      413.03    117.92 o
  -2 -13  10       45.25       -1.12     69.72 o
  -1 -13  10      170.70       71.91     96.19 o
   0 -13  10      383.73      342.32    103.29 o
   1 -13  10      788.69      740.00    114.85 o
   2 -13  10      726.52      683.77     35.40 o
   3 -13  10      466.25      440.81     87.50 o
   4 -13  10     1810.25     1744.61    113.54 o
   5 -13  10     1421.82     1200.62    122.00 o
   6 -13  10     1197.78     1318.57    111.90 o
   7 -13  10     1172.34     1122.59    116.93 o
  -7 -12  10     1543.77     1571.29    165.13 o
  -6 -12  10     2327.36     2250.22    106.89 o
  -5 -12  10     2661.94     2787.95    100.33 o
  -4 -12  10     2411.95     2769.47    130.31 o
  -3 -12  10     1359.33     1759.07    149.03 o
  -2 -12  10     1326.24     1127.38    131.75 o
  -1 -12  10       44.22       96.62     79.72 o
   0 -12  10       36.90      -68.92     68.92 o
   1 -12  10        0.92       18.56     35.81 o
   2 -12  10      522.46      550.59     61.33 o
   3 -12  10     1766.08     1803.36     94.57 o
   4 -12  10     1589.25     1533.64     98.46 o
   5 -12  10     2845.45     2720.86    215.57 o
   6 -12  10     2464.18     2514.23    244.09 o
   7 -12  10     2407.11     2179.99    134.68 o
   8 -12  10     1971.92     1692.33    142.64 o
  -7 -11  10      454.88      540.20    109.85 o
  -6 -11  10       83.57       38.61     97.83 o
  -5 -11  10      403.07      327.91     61.45 o
  -4 -11  10     1077.42     1090.69     90.92 o
  -3 -11  10       91.76      346.46    118.41 o
   0 -11  10       92.98        4.81     42.71 o
   1 -11  10      995.99      991.76     60.66 o
   2 -11  10      323.08      388.12     24.12 o
   3 -11  10       54.49       17.35     36.57 o
   4 -11  10      245.82      226.82     24.42 o
   5 -11  10      611.62      563.69     35.92 o
   6 -11  10      372.87      344.89     60.11 o
   7 -11  10      991.02     1101.41    126.31 o
   8 -11  10     1238.37     1194.37    107.34 o
   9 -11  10      669.76      589.00    109.63 o
  -8 -10  10       40.04      104.02     47.71 o
  -7 -10  10       16.71       15.62     34.70 o
  -6 -10  10      140.37      143.24     50.08 o
  -5 -10  10       72.61      -21.46     26.58 o
  -4 -10  10     1327.39     1623.04     73.20 o
  -3 -10  10     1686.85     1465.14     98.43 o
  -2 -10  10     3875.56     3222.47    180.50 o
  -1 -10  10     1036.39      883.85     43.72 o
   0 -10  10     1991.89     1897.20    109.25 o
   1 -10  10      866.62      905.40     48.60 o
   2 -10  10      317.84      196.91     49.11 o
   3 -10  10       40.09       48.43     24.39 o
   4 -10  10      821.24      656.65     33.31 o
   5 -10  10     1615.61     1479.47     47.50 o
   6 -10  10       36.89        4.73     27.90 o
   7 -10  10      284.53      386.73     52.13 o
   8 -10  10       14.37      -41.58     41.58 o
   9 -10  10        0.37      -55.97     55.97 o
  10 -10  10      178.81      428.05     78.01 o
  -8  -9  10       12.55       12.11     60.68 o
  -7  -9  10        7.64       68.10     31.89 o
  -6  -9  10      480.76      577.15     35.78 o
  -5  -9  10     2272.42     2278.60     77.02 o
  -4  -9  10     1989.55     1695.34     52.47 o
  -3  -9  10     2499.49     2433.07     68.55 o
  -2  -9  10     2539.79     2974.92    138.06 o
  -1  -9  10     3192.66     2977.96    180.41 o
   0  -9  10     2217.19     1988.35    100.72 o
   1  -9  10     3417.42     3755.74    173.08 o
   2  -9  10     1765.89     1830.73     60.95 o
   3  -9  10      103.10       49.91     26.94 o
   4  -9  10      150.10      121.57     28.81 o
   5  -9  10     1359.81     1409.92     55.30 o
   6  -9  10      862.60      822.98     49.92 o
   7  -9  10     1977.40     1846.56     82.77 o
   8  -9  10     3812.75     4122.19     86.44 o
   9  -9  10     3969.81     4016.43    119.26 o
  10  -9  10     1423.14     1428.66    101.53 o
  11  -9  10      560.48      460.58     85.99 o
  -9  -8  10      494.69      249.40     91.94 o
  -8  -8  10       68.91      132.05     65.75 o
  -7  -8  10       12.13       40.04     84.16 o
  -6  -8  10        0.61       31.49     28.92 o
  -5  -8  10       22.11       14.88     20.69 o
  -4  -8  10      414.55      553.23     32.32 o
  -3  -8  10     1405.17     1364.82     34.89 o
  -2  -8  10     1054.71      809.23     29.67 o
  -1  -8  10     3818.32     4225.98    167.02 o
   0  -8  10     7393.31     7504.48    293.59 o
   1  -8  10     2190.11     2283.71     68.16 o
   2  -8  10     2260.44     2125.96     90.97 o
   3  -8  10     4084.25     4305.10    168.87 o
   4  -8  10       88.21       33.56     25.77 o
   5  -8  10      207.14      277.36     34.52 o
   6  -8  10     1093.69     1108.26     54.32 o
   7  -8  10     2405.45     2285.69     92.46 o
   8  -8  10     6694.41     6695.04    129.72 o
   9  -8  10     4115.04     4289.65    101.40 o
  10  -8  10     2211.22     2005.91     76.48 o
  11  -8  10     2694.09     2660.23    131.42 o
  -9  -7  10        2.74      -18.73    101.98 o
  -8  -7  10        0.37      -14.74     51.26 o
  -7  -7  10        0.33      116.03     64.37 o
  -6  -7  10       77.90       45.84     22.95 o
  -5  -7  10       93.07       54.67     25.49 o
  -4  -7  10      145.80      157.38     21.52 o
  -3  -7  10        6.74      -19.26     19.26 o
  -2  -7  10      461.66      425.37     42.50 o
  -1  -7  10      220.64      273.76     26.75 o
   0  -7  10      838.75      939.92     38.83 o
   1  -7  10      951.04     1054.62     32.37 o
   2  -7  10      431.62      364.48     38.12 o
   3  -7  10      574.80      834.36     28.18 o
   4  -7  10     1705.94     1843.38     52.53 o
   5  -7  10       40.18       99.65     24.15 o
   6  -7  10       79.81       11.59     48.12 o
   7  -7  10      112.01      124.98     37.62 o
   8  -7  10       88.82      108.35     54.45 o
   9  -7  10     1330.70     1514.87     73.24 o
  10  -7  10      848.56      810.23     55.48 o
  11  -7  10     1251.30     1406.39     83.69 o
  12  -7  10      625.52      909.16    163.53 o
  -9  -6  10     1678.44     2043.19     86.71 o
  -8  -6  10     1768.30     1797.78    294.54 o
  -7  -6  10     3078.70     2907.51     95.40 o
  -6  -6  10     2756.75     2824.38     92.66 o
  -5  -6  10     1149.80     1193.60     60.50 o
  -4  -6  10       22.49      -21.40     21.40 o
  -3  -6  10       27.94       23.60     34.32 o
  -2  -6  10      183.77       92.35     28.76 o
  -1  -6  10     3700.10     3910.90     96.03 o
   0  -6  10     3278.37     3635.31     92.92 o
   1  -6  10     4268.42     4451.03    103.41 o
   2  -6  10     4737.67     4214.93    126.96 o
   3  -6  10     2330.72     1913.46     49.30 o
   4  -6  10        3.51       27.11     27.79 o
   5  -6  10      385.39      360.51     32.49 o
   6  -6  10      276.29      381.23     51.13 o
   7  -6  10       12.31       28.97     35.51 o
   8  -6  10        7.99      -31.91     31.91 o
   9  -6  10       11.40      -30.18     32.51 o
  10  -6  10       59.42      108.76     38.36 o
  11  -6  10       40.59      -10.73     40.82 o
  12  -6  10       66.16      -73.52     73.52 o
  -9  -5  10     2668.54     2688.13     95.33 o
  -8  -5  10     4298.94     4665.03    308.85 o
  -7  -5  10     2921.01     2951.80     80.84 o
  -6  -5  10     6496.00     6085.69    109.38 o
  -5  -5  10     3742.09     3595.12     71.24 o
  -4  -5  10     2288.56     2479.04    124.44 o
  -3  -5  10     1110.26      963.19     73.27 o
  -2  -5  10       66.54      145.05     25.50 o
  -1  -5  10      356.95      282.57     29.67 o
   0  -5  10     7981.39     7171.89    105.96 o
   1  -5  10     3877.49     4083.97     71.58 o
   2  -5  10     8645.94     9688.73    190.81 o
   3  -5  10    17696.97    18400.26    616.54 o
   4  -5  10     4531.01     4027.71    122.03 o
   5  -5  10     4842.50     4536.44    138.45 o
   6  -5  10     5490.74     6180.50    113.28 o
   7  -5  10      306.72      370.50     53.22 o
   8  -5  10      533.47      468.36     35.08 o
   9  -5  10        3.57      -44.07     44.07 o
  10  -5  10       97.94       76.01     86.62 o
  11  -5  10      705.16      784.74     51.76 o
  12  -5  10     1375.20     1281.17    102.14 o
  13  -5  10     1412.30     1321.86    108.94 o
  -9  -4  10      106.88      -91.60     91.60 o
  -8  -4  10      493.28      546.15    154.07 o
  -7  -4  10     1930.62     1741.95     57.02 o
  -6  -4  10     1661.00     1830.54     55.91 o
  -5  -4  10     4014.24     3604.68     99.37 o
  -4  -4  10     5901.94     5718.06    171.17 o
  -3  -4  10      310.26      352.52     32.51 o
  -2  -4  10     2226.80     2270.65    103.78 o
  -1  -4  10        3.34      108.29     62.37 o
   0  -4  10       42.98       33.40     23.62 o
   1  -4  10    11668.83    10911.02    148.71 o
   2  -4  10     8769.36     9054.67    128.70 o
   3  -4  10    10559.32    10795.13    148.47 o
   4  -4  10     8319.87     9385.28    263.13 o
   5  -4  10     3570.10     3726.75     79.03 o
   6  -4  10     3382.50     3008.63     64.59 o
   7  -4  10     6022.95     6188.71    136.26 o
   8  -4  10      598.88      559.29     31.77 o
   9  -4  10       98.38      146.43     41.39 o
  10  -4  10        8.00       49.36     80.13 o
  11  -4  10       12.87      -49.93     55.49 o
  12  -4  10      431.51      398.39     53.31 o
  13  -4  10      309.46      185.27    121.52 o
  -9  -3  10       10.14      -43.97     43.97 o
  -8  -3  10       60.68       98.03     64.87 o
  -7  -3  10      409.34      516.26     68.40 o
  -6  -3  10        0.09        4.36     40.47 o
  -5  -3  10       96.14       72.26     30.64 o
  -4  -3  10       26.66       29.95     24.24 o
  -3  -3  10      576.56      468.65     29.61 o
  -2  -3  10        6.02       62.00     27.51 o
  -1  -3  10       27.83       49.76     30.16 o
   0  -3  10     1028.71      932.87     40.02 o
   1  -3  10       25.81      -24.43     31.30 o
   2  -3  10       33.81        3.10     27.57 o
   3  -3  10     1118.05     1220.28     37.79 o
   4  -3  10     1173.51     1386.35     73.40 o
   5  -3  10      798.06      624.66     57.90 o
   6  -3  10     1438.56     1512.27     57.81 o
   7  -3  10     1888.96     1857.09     50.75 o
   8  -3  10      232.24      232.18     36.38 o
   9  -3  10      124.12      155.86     68.73 o
  10  -3  10      386.94      340.22     39.82 o
  11  -3  10       56.12       87.52     40.88 o
  12  -3  10       44.39      -54.72     54.72 o
  13  -3  10       50.75      -24.57     52.02 o
  14  -3  10      245.08      279.70     66.31 o
  -9  -2  10        3.09      -74.58     87.53 o
  -8  -2  10      261.79      287.98     93.19 o
  -7  -2  10     1286.56     1128.02     54.32 o
  -6  -2  10     2124.85     2290.51     64.65 o
  -5  -2  10     3835.12     3960.15    114.45 o
  -4  -2  10     2727.78     2743.34     61.28 o
  -3  -2  10     2000.17     1727.76    103.86 o
  -2  -2  10     4699.86     4442.35    125.68 o
  -1  -2  10      656.40      559.13     60.62 o
   0  -2  10       21.34      124.06     31.58 o
   1  -2  10       80.51      177.73     55.26 o
   2  -2  10      209.84      335.76     29.08 o
   3  -2  10     1261.95     1243.98     37.65 o
   4  -2  10       80.17       37.04     28.85 o
   5  -2  10      218.57      167.91     36.16 o
   6  -2  10     2354.18     2275.06    112.78 o
   7  -2  10     1204.46     1161.12     45.91 o
   8  -2  10      361.40      568.10     51.45 o
   9  -2  10     2865.83     2650.02     66.21 o
  10  -2  10     1463.10     1201.68     93.81 o
  11  -2  10      841.37      870.77     68.83 o
  12  -2  10      134.27       94.39     55.00 o
  13  -2  10        7.80       91.48     55.97 o
  14  -2  10       39.85       80.99     88.76 o
  -9  -1  10       85.86      103.52     80.87 o
  -8  -1  10        6.02       79.47     43.57 o
  -7  -1  10      736.76      761.03     62.65 o
  -6  -1  10     3367.08     3043.51     61.27 o
  -5  -1  10     5333.87     5108.43     90.79 o
  -4  -1  10     5817.73     6019.11     99.00 o
  -3  -1  10     3501.14     3478.53     69.53 o
  -2  -1  10     2794.58     3000.71     91.52 o
  -1  -1  10    11820.25    11531.23    371.48 o
   0  -1  10     2037.02     1749.61     98.25 o
   1  -1  10     1944.01     2325.94    101.44 o
   2  -1  10       67.44        5.58     24.19 o
   3  -1  10       67.28       44.95     47.63 o
   4  -1  10     1712.05     1465.54     51.86 o
   6  -1  10     5387.16     5364.94    331.53 o
   7  -1  10     8027.27     7501.79    403.49 o
   8  -1  10    14756.42    13827.38    889.12 o
   9  -1  10     4481.76     4546.65    240.77 o
  10  -1  10     7814.96     7546.00    439.75 o
  11  -1  10     4472.43     4080.98    233.98 o
  12  -1  10      471.87      370.95    109.83 o
  13  -1  10      220.70      104.75    166.89 o
  14  -1  10       51.14       73.92     78.88 o
  -9   0  10      679.34      766.66    111.39 o
  -8   0  10      154.60      192.74     93.44 o
  -7   0  10      514.38      585.04     70.76 o
  -6   0  10      171.14      167.70     33.49 o
  -5   0  10     1067.22     1116.22     40.88 o
  -4   0  10     2667.01     2677.52     92.06 o
  -3   0  10     1593.62     1566.37     76.55 o
  -2   0  10     9181.50     9080.99    133.51 o
  -1   0  10     7484.70     7593.44    161.28 o
   0   0  10      316.10      351.68     36.89 o
   1   0  10     6284.46     5811.29    227.99 o
   2   0  10     1444.49     1245.22     66.02 o
   3   0  10       45.94      -22.28     22.28 o
   4   0  10      684.69      697.72     28.42 o
   5   0  10      821.21      695.85     96.88 o
   6   0  10      880.51      968.07     55.69 o
   7   0  10     2023.30     1950.13    130.17 o
   8   0  10     2116.69     2007.89    113.04 o
   9   0  10     1681.15     1570.71     94.33 o
  10   0  10     4525.18     3875.17    146.98 o
  11   0  10     3483.66     3428.96    224.84 o
  12   0  10     3768.45     3769.73    196.44 o
  13   0  10     1216.86     1193.95    118.62 o
  14   0  10       17.68      -33.05     73.91 o
  -9   1  10        0.62      -75.67     75.95 o
  -8   1  10        9.62      -11.43     51.10 o
  -7   1  10      419.67      405.92     43.74 o
  -6   1  10      198.73      215.80     28.65 o
  -5   1  10      125.90      214.12     44.30 o
  -4   1  10       96.94        5.16     34.76 o
  -3   1  10       53.00      134.24     61.07 o
  -2   1  10      779.79      892.20     69.91 o
  -1   1  10      902.47     1024.61     52.10 o
   0   1  10      696.20      685.56     70.27 o
   1   1  10    12203.51    11497.66    322.74 o
   2   1  10       14.30      -29.89     29.89 o
   3   1  10     1957.54     2170.32     57.02 o
   4   1  10     3441.07     3715.16    141.63 o
   5   1  10      204.51      234.44     49.47 o
   6   1  10     1843.60     1633.89     81.65 o
   7   1  10       19.18       13.66     39.89 o
   8   1  10        4.02       26.30     86.40 o
   9   1  10      276.90      232.55     65.54 o
  10   1  10      108.79      106.08     59.12 o
  11   1  10     1005.43      889.43     94.00 o
  12   1  10      810.09      840.52     56.97 o
  13   1  10      280.71      247.14     60.21 o
  14   1  10      212.24      346.39    111.57 o
  15   1  10        5.37      -17.20     65.35 o
  -9   2  10     2598.10     2450.64    133.68 o
  -8   2  10     2061.08     1877.68    345.94 o
  -7   2  10     1666.53     1586.82     63.71 o
  -6   2  10      741.90      695.75     63.25 o
  -5   2  10      285.85      291.14     36.81 o
  -4   2  10      405.96      376.27     38.03 o
  -3   2  10      242.27      325.20     55.40 o
  -2   2  10     1706.65     1707.26     48.89 o
  -1   2  10      120.28       20.23     40.72 o
   0   2  10     8174.25     7384.18    103.95 o
   1   2  10     5608.36     6198.02    100.79 o
   2   2  10    12693.77    13454.96    349.44 o
   3   2  10     6244.14     5991.09    156.63 o
   4   2  10     5245.94     5363.47    158.87 o
   5   2  10     4324.81     4554.68    188.48 o
   6   2  10     2072.73     1888.02     90.19 o
   7   2  10      150.42        9.71     39.94 o
   8   2  10      134.17       68.89     54.93 o
   9   2  10     1277.67     1274.10     81.60 o
  10   2  10     1077.70     1082.76     47.48 o
  11   2  10     2703.13     2735.24     70.04 o
  12   2  10      787.15      746.38     53.13 o
  13   2  10      802.98      776.72    190.10 o
  14   2  10      462.12      349.97     88.72 o
  15   2  10      298.49      644.90    158.96 o
  -9   3  10     1148.78      825.71    131.93 o
  -8   3  10     2110.39     1997.24    315.14 o
  -7   3  10     1640.85     1555.30     62.94 o
  -6   3  10     1399.04     1436.99     47.49 o
  -5   3  10      130.62      142.84     55.84 o
  -4   3  10     2484.55     2149.81    165.36 o
  -3   3  10     1256.21     1328.25     60.95 o
  -2   3  10        1.10       23.99     31.83 o
  -1   3  10     1975.46     1989.37     87.34 o
   0   3  10      437.97      635.40     37.98 o
   1   3  10     4202.85     4382.61    238.02 o
   2   3  10    21784.87    21084.67    970.93 o
   3   3  10     8198.24     8572.07    355.73 o
   4   3  10    17434.25    17451.40    286.94 o
   5   3  10     8378.62     7980.35    245.24 o
   6   3  10     3889.62     4459.36     96.21 o
   7   3  10     1680.82     1755.70     64.87 o
   8   3  10       64.40      130.41     59.48 o
   9   3  10     2349.89     2394.54     88.08 o
  10   3  10     1927.05     2048.80     63.01 o
  11   3  10     4668.76     4427.99    110.61 o
  12   3  10     6525.74     6239.34    129.09 o
  13   3  10     3836.92     3694.52    189.28 o
  14   3  10     1104.50     1251.34     75.91 o
  15   3  10      600.49      580.61    131.05 o
  -8   4  10     1130.33     1403.81    147.56 o
  -7   4  10      570.85      578.93     83.13 o
  -6   4  10     1414.44     1141.76     74.37 o
  -5   4  10      207.61       91.21     28.27 o
  -4   4  10      230.15      261.96     39.71 o
  -3   4  10     1374.07     1198.64     58.57 o
  -2   4  10        9.62       72.59     28.23 o
  -1   4  10      840.44      894.20     68.13 o
   0   4  10     1554.52     1250.69     96.82 o
   1   4  10     3273.58     3381.51    142.74 o
   2   4  10     2845.49     2843.59     97.34 o
   3   4  10     8780.85     8903.69    363.29 o
   4   4  10      537.68      770.56     40.27 o
   5   4  10     8400.78     7943.98    338.74 o
   6   4  10     5096.82     5391.10    101.82 o
   7   4  10     2793.72     2870.69     95.31 o
   8   4  10      429.82      510.72     45.68 o
   9   4  10     1051.42     1070.69     42.10 o
  10   4  10     2096.25     2273.58     62.92 o
  11   4  10      604.60      763.76     79.38 o
  12   4  10     1649.68     1597.92     70.88 o
  13   4  10     2210.61     2342.69    101.43 o
  14   4  10     2084.17     2050.94    117.18 o
  15   4  10     1312.64     1318.95     86.38 o
  -8   5  10      194.64      274.15    115.57 o
  -7   5  10        8.46      101.56     44.77 o
  -6   5  10      932.53     1026.89     85.23 o
  -5   5  10      253.25      170.11     38.11 o
  -4   5  10     1638.77     1632.62     51.84 o
  -3   5  10     2166.16     2125.36     84.17 o
  -2   5  10      742.33      692.14     42.67 o
  -1   5  10       25.02      -27.23     27.23 o
   0   5  10        1.71      119.37     88.80 o
   1   5  10      757.07      672.58     54.52 o
   2   5  10     1515.64     1413.76     69.97 o
   3   5  10     1948.98     2122.81     98.70 o
   4   5  10        0.04      -29.52     29.52 o
   5   5  10     1247.82     1312.70     71.05 o
   6   5  10       15.40      -29.62     29.62 o
   7   5  10       70.39       22.78     30.80 o
   8   5  10     1418.79     1033.86     60.65 o
   9   5  10      832.52      745.02     39.91 o
  10   5  10      278.23      250.84     51.46 o
  11   5  10        9.04      -31.07     31.07 o
  12   5  10       79.51      152.93     42.53 o
  13   5  10      127.54       87.01     57.32 o
  14   5  10      216.92      156.49     45.25 o
  15   5  10       75.50      222.22     61.53 o
  -8   6  10       97.92       56.53     81.39 o
  -7   6  10     1112.51     1057.98     92.69 o
  -6   6  10     1575.77     1423.34     56.27 o
  -5   6  10     4656.15     4391.58    173.33 o
  -4   6  10     4904.24     4866.08     96.52 o
  -3   6  10     8176.65     8624.80    207.67 o
  -2   6  10      419.48      564.09     36.75 o
  -1   6  10     3118.40     3071.30     89.54 o
   0   6  10      349.62      240.93     53.28 o
   1   6  10     1050.35     1160.56     66.56 o
   2   6  10     1146.25     1074.26     40.33 o
   3   6  10     5374.96     4989.02    118.62 o
   4   6  10     5290.28     5376.98    191.42 o
   5   6  10    12964.31    13846.48    329.24 o
   6   6  10     3853.75     4030.85    163.27 o
   7   6  10     2220.65     1989.00     64.39 o
   8   6  10     3837.08     3749.03    154.41 o
   9   6  10     1554.51     1422.64     77.86 o
  10   6  10      173.53      235.09     51.18 o
  11   6  10      113.02       47.72     74.70 o
  12   6  10      268.52      268.84     53.45 o
  13   6  10       32.67      -13.65     68.60 o
  14   6  10      188.60      160.08     46.74 o
  15   6  10      346.14      587.31     98.06 o
  -7   7  10      289.88      249.12    117.83 o
  -6   7  10      656.92      605.64     86.54 o
  -5   7  10      999.49      989.08     66.14 o
  -4   7  10     1616.34     1479.11     55.07 o
  -3   7  10     5682.87     5781.67    126.13 o
  -2   7  10     7075.31     6681.61    220.41 o
  -1   7  10     5606.26     5661.20     92.84 o
[truncated: 191,202 more chars]
